# Supplementary material for: A 2°C warming can double the frequency of extreme summer downpours in the Alps
Source: NPJ Clim Atmos Sci. 2025 Jun 19;8(1):216. doi: 10.1038/s41612-025-01081-1 (PMC12178906; doi:10.1038/s41612-025-01081-1)
Supplement: Supplementary file 2 — Supplementary table 1 [file 41612_2025_1081_MOESM2_ESM.csv]

Station	Latitude [°N]	Longitude [°E]	Elevation [m]	Observed scaling [% °C^-1]	TENAX scaling [% °C^-1]
10111	47.52	14.95	1195	16.3	13.7
10412	47.72	15.78	1479	10.3	9.2
10415	47.63	15.83	988	12.2	8.3
10550	47.62	15.83	1289	9.1	8.3
11104	47.50	9.75	424	6.3	4.9
11106	47.31	9.67	771	11.5	4.8
11112	47.43	9.73	410	7.6	8
11115	47.27	9.61	441	4.2	4.4
11135	47.46	9.85	730	4.6	6
11203	47.31	10.02	845	15.7	8.6
11301	47.26	10.09	1232	11.1	9.9
11402	47.26	10.34	1093	12.5	13.6
11505	47.49	10.72	844	13.5	9.9
11603	47.40	10.92	989	10.6	12.6
11803	47.26	11.38	577	14.6	11.3
11804	47.26	11.36	576	15.6	13.8
12015	47.40	11.94	942	6.6	13
12215	47.42	12.36	1726	9.6	6.4
12311	47.33	12.74	1894	13.7	8.2
12351	47.47	12.62	975	19.7	12.6
13116	47.27	14.78	863	14.8	10.9
13120	47.42	14.76	742	6.1	11
14115	47.10	9.74	1041	10	11.6
14305	47.13	10.23	1945	11.4	8.9
14311	47.13	10.12	1319	9.2	8.7
14403	47.14	10.56	791	14.1	10.5
14513	47.24	10.74	770	6	11.9
14603	47.26	10.89	658	8.6	13.9
14631	47.14	10.93	1035	21.7	17.9
14812	47.21	11.46	2205	15.7	13.3
14825	47.09	11.58	1506	5.3	7
15002	47.16	11.85	644	19.1	13.1
15105	47.23	12.18	999	17.9	13.6
15321	47.13	12.63	2289	15	10
15402	47.22	12.99	950	14.5	12.6
15430	47.07	12.98	1626	3.3	5.8
15610	47.25	13.56	1750	14.9	10.7
15715	47.06	13.61	1645	20.8	10.7
15901	47.20	14.29	829	5.4	9.1
15912	47.12	14.19	1263	11.3	9.6
15920	47.11	14.18	810	14.8	10.8
16015	47.07	14.42	854	14.6	10.5
16421	47.20	15.47	1408	12.7	10.1
17102	46.89	10.50	1351	15.9	14.5
17301	46.87	11.02	1961	15.2	21.4
17701	46.92	12.35	1385	20.4	11.6
17901	46.83	12.81	658	11.5	11.8
18001	46.96	12.90	1064	8.7	11.5
18402	46.94	14.04	1412	19.5	8.8
18502	46.85	14.19	706	17.3	11
18805	46.94	14.92	1015	13.1	11.2
19505	46.75	12.42	1080	17.8	13.3
19720	46.68	13.00	706	1.8	6.2
20002	46.63	13.68	934	2.6	9.7
20021	46.60	13.67	2039	12.9	14.1
20101	46.68	13.90	1447	7.5	5
20105	46.73	13.85	858	8.8	8.8
21101	46.44	14.25	1133	9.3	8.5
6611	47.82	13.72	1571	11.1	11.2
7221	47.79	15.30	857	13.6	9.7
7531	47.82	16.04	793	12.6	8.2
7610	47.87	15.88	685	10.6	11.9
9016	47.58	12.16	493	11.9	9.8
9215	47.60	12.65	1563	8.4	8.8
T0009	45.97	11.23	750	5	10.1
T0010	46.01	11.31	507	-1.9	2.4
T0014	46.12	11.49	883	5.6	4.6
T0015	46.08	11.56	831	7.5	6.2
T0018	46.07	11.62	778	5	5
T0021	46.26	11.80	1455	7.3	7.4
T0024	46.20	11.92	1329	9.6	8.9
T0030	46.15	11.73	765	4.6	6.6
T0032	45.94	11.25	1149	6.8	5.1
T0063	46.34	10.61	1785	14.6	12.3
T0064	46.36	10.68	1533	12.3	15.6
T0065	46.42	10.70	2639	11.2	10.8
T0068	46.37	10.69	1226	11.6	9.4
T0071	46.31	10.80	934	8.2	9.1
T0074	46.35	10.92	715	1.7	6.7
T0082	46.42	11.19	1335	12.5	8.5
T0088	46.32	11.10	840	6	6.5
T0090	46.21	11.09	222	9	7.8
T0092	46.46	11.86	2081	16.8	14.6
T0094	46.40	11.61	1752	12.6	9.5
T0096	46.38	11.66	1215	18	11.9
T0099	46.14	11.04	2081	10.7	7.2
T0101	46.16	11.08	202	2.3	9.4
T0102	46.31	11.60	1017	8	11.3
T0103	46.30	11.79	1990	14.1	11.6
T0104	46.34	11.80	2006	13.9	12.8
T0109	46.25	11.41	1035	8.6	9.3
T0115	46.21	11.29	694	5.5	6.8
T0118	46.17	11.22	622	4.4	6.5
T0129	46.07	11.14	282	3	3.7
T0135	46.10	11.10	193	6.3	4.9
T0139	46.11	11.30	868	12.5	10.4
T0146	45.97	11.09	197	7	6.6
T0147	45.90	11.04	217	10.4	7.6
T0148	45.88	11.15	827	2.1	5.6
T0149	45.77	11.14	891	16.4	3.7
T0151	45.86	10.93	235	4.4	5.6
T0153	45.74	11.07	667	5.3	5.5
T0166	46.17	10.73	993	0.3	9.5
T0167	46.25	10.81	2071	8	7
T0169	46.22	10.89	2274	16.5	11.4
T0175	46.16	10.76	761	7.6	10
T0177	46.03	10.64	1152	11.3	7.8
T0178	46.02	10.71	858	4.3	5.9
T0179	46.04	10.73	541	7.6	7
T0182	46.06	10.75	940	8.4	6.8
T0186	46.11	10.94	832	6	10.9
T0189	46.07	10.98	262	7.5	8.4
T0190	45.99	10.95	277	2.8	6.2
T0193	45.87	10.88	113	9	6
T0200	45.92	10.83	395	0.2	3.8
T0203	45.86	10.65	776	10.4	7.6
T0210	45.92	11.16	1121	9.2	5.5
T0212	46.22	11.05	568	4.4	5.5
T0236	46.39	11.12	951	4.3	5.9
T0354	45.84	10.68	1573	9.4	8.6
T0355	46.12	11.66	1613	15.5	8.2
T0360	46.26	10.60	1847	20.4	14.8
T0367	46.28	11.45	961	6	7.6
T0368	46.01	11.05	1465	5.7	8.7
T0369	45.92	11.21	1363	6.3	7.7
3	46.50	11.88	1606	15.4	11.8
9	46.44	11.99	1024	13.4	9.8
11	46.43	11.90	1475	21.7	14.3
15	46.31	11.88	1343	11.7	8.6
19	46.28	12.03	591	3.4	7.3
21	46.23	11.96	1223	11.6	10.1
22	46.05	12.15	543	3.3	4.3
25	46.14	12.08	409	1.8	1.8
37	46.52	12.01	2077	10.8	9.3
47	46.53	12.18	2199	11.5	8.2
48	46.59	12.11	1349	15.4	10
50	46.44	12.21	948	9.3	9.2
53	46.56	12.43	876	19.3	13.3
55	46.38	12.09	1669	10.4	9.3
56	46.35	12.18	860	5.3	9.8
58	46.56	12.55	918	16.3	10.3
59	46.46	12.41	778	8.8	8.5
61	46.60	12.63	1249	18.1	8.5
67	46.03	11.83	1403	5.9	6.9
68	45.82	11.31	447	8.6	4.7
71	45.55	11.22	312	4.5	4.4
72	45.84	11.37	320	10.2	5.2
73	45.81	11.23	726	3	3.8
76	45.70	11.18	675	6.2	4.4
77	45.68	11.23	1039	2.3	3.3
79	45.63	11.31	230	-0.3	3.6
80	46.48	11.82	2147	16.2	12.8
81	45.75	11.41	490	2	4.2
82	45.81	11.74	612	6.3	2.4
87	45.61	11.18	916	1.9	1.3
88	45.63	11.21	400	6.2	4.5
91	46.65	12.42	1637	8.6	11.8
92	46.12	12.44	1176	8.7	6.1
93	46.15	12.36	534	7.7	5.9
132	46.44	12.07	1418	9.2	8.9
135	45.72	11.18	1104	4.6	5.2
137	45.76	11.21	601	3.1	3.7
139	45.78	11.59	701	5.9	3.6
140	45.62	11.26	792	3.5	3.1
190	45.80	11.34	374	6.5	3.1
191	45.83	11.26	599	5.9	5.9
192	45.78	11.24	1031	3.2	4.6
199	46.26	12.30	466	7.1	5.3
200	46.05	11.75	616	16.3	8.1
203	46.34	11.80	2005	19	15.6
216	46.08	12.41	1017	5.6	6.9
217	46.02	11.89	269	2.7	3.5
218	45.88	11.51	1019	8.5	6.2
223	46.36	11.87	1153	15.3	11.8
224	46.42	12.33	774	8.5	9
235	46.28	12.24	581	7.3	7.4
236	46.18	12.40	815	6.8	5.9
237	46.54	12.13	1255	13.2	9.3
238	46.58	12.25	1734	19.1	14.5
239	46.30	11.93	851	15.9	9.6
246	46.58	12.58	1192	13	12.8
247	46.59	12.52	1285	11.4	6.8
248	45.95	11.61	1313	8.7	8.3
251	45.62	11.04	1033	4.5	5.2
346	46.13	12.32	397	6.1	3.7
348	46.19	12.41	1133	5.6	3.7
Aadorf_Tanikon	47.48	8.90	539	10.1	10
Acquarossa_Comprovasco	46.46	8.94	572	13.5	11.9
Adelboden	46.49	7.56	1290	22.7	16
Aigle	46.33	6.92	381	11.8	10.8
Altdorf	46.89	8.62	439	11.6	12
Basel_Binningen	47.54	7.58	314	11.4	10.5
Bern_Zollikofen	46.99	7.46	548	4.9	8
Buchs_Aarau	47.38	8.08	389	4.6	9
Bullet_La_Fretaz	46.84	6.58	1186	10.5	10.1
Chasseral	47.13	7.05	1531	8	9.7
Chur	46.87	9.53	567	19.1	17.9
Cimetta	46.20	8.79	1558	7.2	5
Col_du_Grand_St-Bernard	45.87	7.17	2504	3.3	4.5
Davos	46.81	9.84	1569	11.2	10
Disentis	46.71	8.85	1141	12.8	12.3
Engelberg	46.82	8.41	1025	14.5	12.8
Evolene_Villa	46.11	7.51	1841	13.9	10.6
Fahy	47.42	6.94	596	7	6.3
Genève_Cointrin	46.25	6.13	410	4.4	5.2
Glarus	47.03	9.07	527	18.8	15.2
Grimsel_Hospiz	46.57	8.33	1913	12.5	14.6
Gutsch_Andermatt	46.65	8.62	2241	8.6	10.2
Guttingen	47.60	9.28	452	6.7	8.6
Interlaken	46.67	7.87	578	13.2	13.7
La_Chaux-de-Fonds	47.08	6.79	1017	9.6	11.5
La_Dole	46.42	6.10	1583	11.8	8.4
Le_Moleson	46.55	7.02	1798	3.2	6.9
Locarno_Monti	46.17	8.79	334	1.9	0.7
Lugano	46.00	8.96	271	2.1	4.4
Luzern	47.04	8.30	453	9.2	8.6
Magadino_Cadenazzo	46.16	8.93	204	3.6	5.7
Montana	46.30	7.46	1425	5.2	7.5
Napf	47.00	7.94	1356	7.2	8.7
Neuchatel	47.00	6.95	443	2	8
Nyon_Changins	46.40	6.23	447	10.7	10.2
Payerne	46.81	6.94	488	10.8	8.2
Pilatus	46.98	8.25	2002	6.4	7.1
Piotta	46.51	8.69	990	13	13.2
Piz_Corvatsch	46.42	9.82	3223	6	9.3
Plaffeien	46.75	7.27	1024	8.2	7.4
Poschiavo_Robbia	46.35	10.06	1095	17.7	14.2
Pully	46.51	6.67	426	4.8	5.9
Robiei	46.44	8.51	1878	6	7.4
Runenberg	47.43	7.88	597	7.5	8.1
S_Bernardino	46.46	9.18	1641	15.6	10.6
Samedan	46.53	9.88	1710	17	17.3
Santis	47.25	9.34	2348	10	11.5
Schaffhausen	47.69	8.62	425	5.6	10.4
Scuol	46.79	10.28	1271	8.2	10.8
Sion	46.22	7.33	482	15.1	19.6
St_Gallen	47.43	9.40	781	7.4	9.5
Stabio	45.84	8.93	351	-0.2	1.8
Ulrichen	46.50	8.31	1356	15	15.4
Visp	46.30	7.84	640	12.3	15
Wadenswil	47.22	8.68	498	9.1	10
Weissfluhjoch	46.83	9.81	2628	13.8	14.3
Wynau	47.26	7.79	427	5.3	9.7
Zermatt	46.03	7.75	1610	11	9.8
Zurich_Affoltern	47.43	8.52	438	7.9	7.8
Zurich_Fluntern	47.38	8.57	552	8	9.7
Zurich_Kloten	47.48	8.54	422	9.4	7.7
84107002	44.04	5.49	835	9.2	4.4
84031001	44.08	5.06	99	2.3	2.8
83083001	43.47	6.13	142	-2.6	2.7
83061001	43.42	6.74	6	6.1	7.1
74182001	45.93	6.09	456	5.4	4.9
74056001	45.93	6.88	1042	15.1	12
73329001	45.64	5.88	232	15	10.2
73054001	45.61	6.76	849	8.2	11.3
38548001	45.08	5.56	1020	3.5	3.4
38384001	45.36	5.31	370	8.6	6.4
26361001	44.51	5.58	812	5	6.2
26340001	44.20	5.54	813	4.9	3.1
26307001	45.01	5.29	309	11.9	9.7
26258001	44.62	4.98	213	-0.8	4.8
26168001	44.67	5.71	1060	13.8	8.6
26142001	44.67	5.62	1022	-3.3	1.9
26056001	44.58	5.14	450	6.2	6.1
26047001	44.54	5.45	1040	5.9	4.7
26035001	44.78	5.14	364	4.3	3
13001009	43.53	5.42	174	3.7	3.2
6088001	43.65	7.21	1	8.8	0.4
5170001	44.45	6.03	594	9.1	9.7
5126001	44.39	5.46	621	7.2	7.2
5046001	44.57	6.51	836	17.2	9.4
4019001	44.39	6.67	1160	7.2	13.4
3679	47.62	12.17	526	11.2	10.4
3730	47.40	10.28	808	14.7	12.9
3857	47.64	10.39	900	11.2	12
5941	47.68	12.47	685	10.3	9.7
7105	47.84	12.65	715	9.7	7.8
7424	47.77	12.91	455	5.4	11.2
220	46.78	10.53	1497	9.8	13.8
310	46.64	10.46	1227	17	11
970	46.62	10.78	697	13.1	12.2
2320	46.69	11.14	335	12.1	9.9
3450	46.91	11.31	1350	11.4	9.9
3710	46.89	11.44	943	16	8.4
4100	46.73	12.22	1215	8.6	12.3
4450	46.84	12.24	1411	17.7	8.6
4740	46.87	12.12	1322	11.7	9.8
5450	46.94	12.08	1615	17.1	13.8
5690	46.90	11.95	851	12.5	9.8
5970	46.80	11.93	829	18.8	9.1
6535	46.81	11.75	769	4.8	8.2
6560	46.83	11.79	1326	15.8	8.4
6860	46.85	11.63	1423	14.1	9.9
7560	46.51	11.51	772	8.7	7.8
7810	46.41	11.59	1638	9.6	11.6
7830	46.43	11.54	1133	7.7	8.6
8220	46.64	11.36	976	6.9	4.8
8320	46.50	11.31	246	5.9	6.5
8690	46.35	11.31	311	4.8	6.5
