# Supplementary material for: A 2°C warming can double the frequency of extreme summer downpours in the Alps
Source: NPJ Clim Atmos Sci. 2025 Jun 19;8(1):216. doi: 10.1038/s41612-025-01081-1 (PMC12178906; doi:10.1038/s41612-025-01081-1)
Supplement: Supplementary file 3 — Supplementary table 2 [file 41612_2025_1081_MOESM3_ESM.csv]

Station	Latitude [�N]	Longitude [�E]	Elevation [m]	RL_GEV_5y_10min	RL_GEV_10y_10min	RL_GEV_20y_10min	RL_GEV_30y_10min	RL_GEV_50y_10min	RL_GEV_100y_10min	RL_TENAX_5y_10min	RL_TENAX_10y_10min	RL_TENAX_20y_10min	RL_TENAX_30y_10min	RL_TENAX_50y_10min	RL_TENAX_100y_10min	RL_GEV_5y_1h	RL_GEV_10y_1h	RL_GEV_20y_1h	RL_GEV_30y_1h	RL_GEV_50y_1h	RL_GEV_100y_1h	RL_TENAX_5y_1h	RL_TENAX_10y_1h	RL_TENAX_20y_1h	RL_TENAX_30y_1h	RL_TENAX_50y_1h	RL_TENAX_100y_1h	5y_1C_10min	5y_2C_10min	5y_3C_10min	5y_4C_10min	5y_5C_10min	10y_1C_10min	10y_2C_10min	10y_3C_10min	10y_4C_10min	10y_5C_10min	20y_1C_10min	20y_2C_10min	20y_3C_10min	20y_4C_10min	20y_5C_10min	30y_1C_10min	30y_2C_10min	30y_3C_10min	30y_4C_10min	30y_5C_10min	50y_1C_10min	50y_2C_10min
8690	47.52	14.95	1195	15.5	19.4	23.8	26.7	30.7	36.8	16.8	20.5	24.4	26.7	29.8	34.2	31.8	38.3	44.9	49.0	54.3	61.8	32.9	39.2	45.7	49.6	54.6	61.6	19.5	22.0	25.2	28.8	33.2	23.9	26.9	31.0	35.7	41.6	28.5	32.1	37.0	43.1	50.6	31.3	35.2	40.8	47.7	56.2	35.1	39.4
10412	47.72	15.78	1479	12.0	13.5	14.8	15.5	16.4	17.6	13.1	15.4	17.6	18.9	20.6	23.0	31.4	37.8	44.8	49.2	55.1	64.0	33.0	40.0	47.3	51.7	57.4	65.5	14.4	15.5	17.2	19.0	21.0	16.9	18.3	20.2	22.5	25.1	19.3	21.0	23.2	26.0	29.1	20.8	22.6	25.0	28.1	31.5	22.7	24.8
10415	47.63	15.83	988	16.0	18.3	20.3	21.4	22.8	24.5	16.5	19.3	22.0	23.6	25.6	28.4	38.7	44.7	50.1	52.9	56.3	60.5	43.1	53.3	64.0	70.6	79.2	91.6	18.0	19.7	21.3	23.1	24.8	21.0	23.0	24.9	27.2	29.3	24.0	26.3	28.5	31.3	33.9	25.8	28.2	30.6	33.7	36.6	28.0	30.7
10550	47.62	15.83	1289	14.0	16.1	18.1	19.2	20.6	22.4	14.6	17.1	19.6	21.1	23.0	25.6	33.4	41.8	51.5	58.1	67.2	81.8	38.2	46.6	55.2	60.4	67.3	77.0	16.0	17.5	19.0	20.7	22.2	18.8	20.6	22.4	24.5	26.5	21.6	23.7	25.7	28.3	30.8	23.3	25.5	27.7	30.5	33.3	25.4	27.9
11104	47.50	9.75	424	14.5	16.2	17.5	18.2	19.0	19.9	15.0	17.4	19.7	21.0	22.7	25.0	39.0	46.4	53.8	58.1	63.6	71.3	40.8	48.3	55.7	60.0	65.5	72.9	15.6	16.1	16.5	16.9	17.4	18.0	18.7	19.3	19.8	20.3	20.5	21.2	21.9	22.6	23.3	21.9	22.6	23.5	24.2	25.0	23.6	24.5
11106	47.31	9.67	771	13.9	15.6	17.1	17.9	18.8	19.9	13.2	15.3	17.3	18.5	20.0	22.0	31.5	37.0	42.7	46.2	50.9	57.6	30.3	35.8	41.2	44.3	48.3	53.7	13.6	14.1	14.6	15.1	15.4	15.8	16.4	17.0	17.6	18.0	17.9	18.6	19.3	20.0	20.5	19.2	19.9	20.6	21.4	22.0	20.7	21.6
11112	47.43	9.73	410	13.9	17.0	20.4	22.5	25.5	29.9	13.8	16.3	18.7	20.1	22.0	24.5	29.3	31.9	33.9	34.9	36.0	37.2	29.8	34.4	38.8	41.4	44.6	48.9	14.7	15.6	16.5	17.4	18.3	17.4	18.4	19.6	20.8	21.9	20.0	21.3	22.6	24.1	25.5	21.6	23.0	24.5	26.1	27.6	23.6	25.1
11115	47.27	9.61	441	9.9	11.3	12.7	13.5	14.5	16.0	10.6	12.2	13.8	14.7	15.8	17.3	26.4	31.4	36.7	39.9	44.1	50.3	26.2	30.7	35.1	37.7	40.9	45.3	11.0	11.3	11.6	12.0	12.3	12.7	13.0	13.5	13.9	14.3	14.3	14.7	15.2	15.7	16.2	15.2	15.7	16.2	16.8	17.3	16.4	16.9
11135	47.46	9.85	730	12.5	13.4	14.1	14.4	14.8	15.1	12.8	14.9	16.9	18.1	19.6	21.6	34.7	43.9	54.7	61.9	72.3	88.9	34.3	40.9	47.5	51.3	56.1	62.8	13.5	14.1	14.7	15.2	15.8	15.7	16.4	17.2	17.8	18.5	17.8	18.7	19.6	20.4	21.3	19.0	20.1	21.0	21.9	22.9	20.6	21.8
11203	47.31	10.02	845	13.6	14.7	15.7	16.2	16.7	17.3	15.0	17.7	20.3	21.9	23.8	26.6	31.8	36.4	40.7	43.0	45.9	49.6	31.8	38.3	44.8	48.7	53.7	60.7	16.2	17.3	18.4	19.3	20.3	19.2	20.5	21.8	23.0	24.3	22.1	23.6	25.2	26.7	28.3	23.8	25.5	27.2	28.9	30.7	26.0	27.9
11301	47.26	10.09	1232	14.1	15.3	16.1	16.5	17.0	17.4	14.6	17.2	19.9	21.6	23.6	26.6	32.1	39.6	47.6	52.6	59.3	69.2	31.9	38.2	44.7	48.6	53.7	60.8	16.1	17.6	19.2	21.4	23.3	19.1	21.1	23.2	25.9	28.2	22.2	24.8	27.2	30.2	33.1	24.0	27.0	29.7	32.6	35.8	26.4	29.8
11402	47.26	10.34	1093	11.0	12.7	14.1	14.9	15.8	16.9	11.6	14.3	17.2	18.9	21.3	24.6	21.0	27.7	36.4	42.9	52.9	70.4	22.2	26.8	31.6	34.5	38.3	43.7	13.3	15.2	17.1	19.2	21.6	16.6	19.0	21.4	23.9	27.1	20.1	23.0	25.9	28.9	32.9	22.2	25.5	28.7	32.1	36.4	24.9	28.8
11505	47.49	10.72	844	13.5	16.4	19.7	21.8	24.8	29.3	13.8	16.3	18.8	20.4	22.3	25.0	32.8	37.8	42.2	44.6	47.4	51.0	31.1	37.5	44.0	48.0	53.1	60.4	15.2	16.3	17.6	18.9	20.4	18.0	19.3	21.0	22.6	24.5	20.8	22.4	24.3	26.3	28.6	22.5	24.3	26.4	28.5	31.1	24.6	26.7
11603	47.40	10.92	989	14.2	15.2	15.9	16.1	16.4	16.6	15.2	18.5	22.0	24.2	26.9	30.8	28.2	31.9	34.9	36.4	38.2	40.2	34.0	43.3	53.5	59.9	68.4	81.1	17.0	18.9	20.7	22.9	25.1	20.8	23.2	25.6	28.2	30.9	24.7	27.7	30.7	33.9	37.0	27.1	30.3	33.6	37.3	40.7	30.2	33.9
11803	47.26	11.38	577	16.0	19.0	21.8	23.4	25.5	28.4	16.6	20.4	24.4	26.8	29.9	34.3	27.2	31.5	35.4	37.7	40.4	43.9	27.7	32.9	38.0	41.1	45.1	50.6	18.6	20.8	23.0	25.3	27.6	23.1	25.9	28.5	31.4	34.4	27.7	31.1	34.3	37.8	41.5	30.5	34.3	37.8	41.8	45.9	34.2	38.5
11804	47.26	11.36	576	13.2	14.2	14.9	15.2	15.5	15.8	14.4	17.9	21.7	24.1	27.2	31.7	24.3	27.4	30.1	31.6	33.4	35.6	25.3	30.0	34.8	37.6	41.3	46.3	16.4	18.6	21.1	24.0	26.3	20.6	23.5	26.7	30.3	33.3	25.0	28.6	32.7	37.0	40.7	27.7	31.8	36.4	41.2	45.3	31.3	36.1
12015	47.40	11.94	942	14.7	17.5	20.6	22.5	25.1	28.9	16.3	20.2	24.3	26.8	30.0	34.8	30.3	35.0	39.3	41.7	44.6	48.5	30.7	36.7	42.9	46.5	51.3	58.0	18.5	20.6	22.7	25.0	28.1	23.0	25.7	28.4	31.3	35.3	27.7	31.1	34.6	38.2	43.0	30.6	34.4	38.4	42.4	47.8	34.5	38.7
12215	47.42	12.36	1726	14.3	15.7	16.7	17.2	17.7	18.3	13.7	16.3	19.0	20.6	22.7	25.5	27.5	31.0	34.1	35.7	37.5	39.8	28.9	34.9	41.0	44.7	49.4	56.1	14.5	15.2	16.0	17.0	17.6	17.3	18.2	19.3	20.4	21.3	20.2	21.3	22.5	23.8	25.0	21.9	23.1	24.5	25.9	27.2	24.1	25.4
12311	47.33	12.74	1894	12.2	14.7	17.4	19.0	21.2	24.4	12.4	14.8	17.2	18.6	20.5	23.0	24.6	31.6	40.7	47.3	57.4	75.1	26.2	30.9	35.7	38.6	42.2	47.3	13.4	14.3	15.2	16.2	17.0	16.0	17.2	18.3	19.4	20.4	18.6	20.0	21.3	22.6	23.9	20.2	21.8	23.2	24.6	26.0	22.2	24.0
12351	47.47	12.62	975	17.3	20.7	23.9	25.8	28.1	31.3	18.4	23.1	28.0	31.0	35.0	40.8	32.3	38.4	44.4	47.7	51.9	57.6	35.2	43.6	52.3	57.7	64.9	75.1	20.6	22.9	25.3	28.2	31.2	25.9	28.9	32.0	35.6	39.7	31.6	35.2	39.2	43.5	48.8	35.1	39.2	43.6	48.3	54.4	39.7	44.4
13116	47.27	14.78	863	16.7	19.5	22.0	23.4	25.0	27.1	16.9	20.5	24.2	26.4	29.3	33.4	38.2	48.1	58.9	65.7	74.9	88.8	38.7	48.4	58.6	64.9	73.2	85.3	18.5	20.5	22.5	25.1	28.4	22.6	25.0	27.5	30.7	35.0	26.8	29.7	32.6	36.5	41.9	29.3	32.5	35.7	40.0	46.1	32.6	36.1
13120	47.42	14.76	742	16.1	19.4	22.9	25.0	27.8	31.9	17.8	22.1	26.7	29.5	33.2	38.5	32.9	38.1	42.9	45.6	48.8	52.9	32.7	39.4	46.1	50.1	55.3	62.6	19.9	22.1	24.3	26.8	29.6	24.8	27.4	30.3	33.6	37.5	29.9	33.0	36.6	40.7	45.9	33.1	36.5	40.5	45.1	51.2	37.1	41.0
14115	47.10	9.74	1041	12.8	15.0	16.9	18.0	19.3	21.0	13.6	16.7	20.0	22.0	24.6	28.4	25.3	33.7	46.2	56.4	73.2	106.1	26.4	31.8	37.3	40.6	44.9	50.9	15.0	16.4	17.9	19.4	20.9	18.5	20.3	22.3	24.1	26.3	22.2	24.4	26.9	29.2	31.7	24.5	26.9	29.7	32.4	35.3	27.4	30.2
14305	47.13	10.23	1945	9.0	9.8	10.5	10.8	11.2	11.6	9.2	10.6	12.0	12.9	13.9	15.4	17.9	21.7	26.7	30.4	36.1	46.2	19.4	22.0	24.5	26.0	27.8	30.4	10.3	11.4	12.4	13.7	14.9	12.0	13.3	14.5	15.9	17.3	13.6	15.2	16.5	18.2	19.7	14.6	16.3	17.7	19.6	21.1	15.8	17.6
14311	47.13	10.12	1319	9.2	10.5	11.7	12.4	13.1	14.1	10.0	11.7	13.4	14.4	15.7	17.5	22.4	27.3	32.7	36.2	41.1	48.4	22.3	26.2	30.1	32.3	35.2	39.2	11.0	12.0	13.1	14.3	15.5	12.9	14.2	15.4	16.8	18.3	14.9	16.4	17.8	19.4	21.1	16.1	17.7	19.2	20.9	22.8	17.7	19.3
14403	47.14	10.56	791	8.7	9.9	11.1	11.8	12.6	13.7	9.1	10.9	12.8	13.9	15.4	17.4	16.6	20.7	25.8	29.4	34.8	43.8	16.8	19.4	22.0	23.5	25.4	28.0	10.0	11.0	12.1	13.2	14.7	12.1	13.3	14.6	16.0	17.8	14.2	15.6	17.2	18.8	20.9	15.5	17.0	18.7	20.5	22.7	17.1	18.9
14513	47.24	10.74	770	11.3	11.9	12.1	12.2	12.3	12.4	11.8	14.5	17.3	19.1	21.3	24.6	20.3	27.4	37.5	45.3	58.0	82.0	22.9	27.9	33.1	36.3	40.4	46.2	13.1	14.5	16.2	18.0	19.9	16.2	18.0	20.1	22.4	24.8	19.5	21.7	24.2	27.0	29.9	21.5	24.0	26.7	29.8	33.1	24.1	27.0
14603	47.26	10.89	658	11.4	13.0	14.3	15.0	15.8	16.8	12.7	15.7	18.8	20.8	23.3	27.0	22.1	26.6	31.2	33.9	37.4	42.4	22.6	27.8	33.2	36.6	41.0	47.3	14.2	16.3	18.0	20.1	22.3	17.6	20.3	22.5	25.2	27.8	21.2	24.5	27.3	30.7	34.0	23.4	27.2	30.2	34.1	37.7	26.4	30.7
14631	47.14	10.93	1035	10.1	11.7	13.1	13.9	14.8	16.0	10.6	13.4	16.5	18.4	21.0	24.9	18.8	23.3	28.2	31.4	35.8	42.4	19.0	22.7	26.5	28.7	31.7	35.8	12.6	15.0	17.2	20.4	23.9	16.1	19.4	22.2	26.5	31.1	20.0	24.2	27.8	33.2	39.1	22.4	27.2	31.4	37.4	44.1	25.6	31.3
14812	47.21	11.46	2205	10.3	13.2	16.8	19.3	22.9	28.8	10.5	12.8	15.3	16.9	18.9	21.8	20.0	30.2	48.4	65.4	97.1	170.0	20.9	24.8	28.8	31.1	34.1	38.4	12.0	13.6	15.2	16.9	19.0	14.8	16.8	19.0	21.0	23.5	17.9	20.2	22.9	25.4	28.4	19.7	22.3	25.4	28.0	31.4	22.2	25.1
14825	47.09	11.58	1506	9.7	11.1	12.7	13.6	14.9	16.8	9.9	11.2	12.5	13.2	14.1	15.4	22.7	25.1	27.4	28.8	30.5	32.7	24.0	27.4	30.7	32.7	35.1	38.5	10.6	11.4	12.1	13.1	14.0	12.1	13.0	13.8	14.9	15.9	13.5	14.5	15.5	16.7	17.8	14.4	15.4	16.5	17.7	19.0	15.4	16.5
15002	47.16	11.85	644	12.7	15.6	18.6	20.5	23.0	26.6	13.0	15.6	18.3	20.0	22.2	25.2	25.5	30.7	36.3	39.8	44.5	51.3	25.3	30.0	34.7	37.6	41.2	46.3	15.1	17.2	19.6	22.1	24.9	18.3	20.9	23.9	26.9	30.3	21.6	24.8	28.3	31.9	36.1	23.6	27.1	31.0	35.0	39.6	26.3	30.2
15105	47.23	12.18	999	13.8	16.4	19.0	20.4	22.2	24.7	14.6	18.0	21.7	23.9	26.9	31.2	31.4	42.7	56.7	66.6	81.1	105.5	30.7	37.9	45.4	50.0	56.0	64.7	16.4	18.6	21.1	24.1	27.1	20.5	23.3	26.5	30.4	34.1	24.7	28.4	32.3	37.1	41.7	27.3	31.5	35.8	41.3	46.3	30.8	35.7
15321	47.13	12.63	2289	9.0	9.4	9.6	9.7	9.8	9.9	9.5	10.9	12.4	13.2	14.3	15.8	21.7	23.4	24.6	25.1	25.6	26.2	22.5	25.7	28.8	30.7	33.0	36.2	10.6	11.7	12.8	14.2	15.7	12.4	13.7	15.0	16.6	18.4	14.1	15.7	17.3	19.0	21.1	15.1	16.9	18.6	20.5	22.7	16.4	18.4
15402	47.22	12.99	950	11.5	14.3	17.4	19.4	22.0	25.9	12.7	15.5	18.3	20.0	22.3	25.5	23.7	29.5	36.3	40.7	46.8	56.4	25.7	31.0	36.4	39.7	43.9	49.9	14.3	16.0	17.9	20.1	22.5	17.4	19.6	21.9	24.6	27.6	20.8	23.4	26.2	29.3	33.0	22.9	25.7	28.8	32.2	36.3	25.6	28.8
15430	47.07	12.98	1626	8.9	9.4	9.7	9.9	10.0	10.2	9.2	10.5	11.6	12.3	13.1	14.3	23.5	26.4	29.1	30.7	32.6	35.1	23.7	27.2	30.7	32.7	35.2	38.7	9.8	10.4	10.9	11.6	12.2	11.1	11.8	12.5	13.2	13.9	12.4	13.2	13.9	14.7	15.6	13.1	14.0	14.8	15.6	16.6	14.0	15.0
15610	47.25	13.56	1750	11.3	13.1	15.0	16.2	17.7	19.9	12.4	14.9	17.4	18.9	20.9	23.7	26.3	37.2	53.6	66.8	88.6	131.2	28.8	35.2	41.8	45.8	51.0	58.5	13.6	15.1	16.6	18.3	20.1	16.4	18.2	20.1	22.2	24.3	19.2	21.5	23.7	26.2	28.7	21.0	23.5	25.9	28.7	31.3	23.2	26.1
15715	47.06	13.61	1645	11.4	12.9	14.1	14.7	15.4	16.2	11.8	14.2	16.7	18.1	20.0	22.7	24.8	28.1	31.1	32.7	34.7	37.3	25.0	29.6	34.2	36.9	40.4	45.2	13.1	14.6	16.2	18.0	19.9	15.8	17.7	19.6	21.9	24.2	18.7	20.9	23.2	25.9	28.6	20.4	22.8	25.4	28.3	31.2	22.6	25.3
15901	47.20	14.29	829	14.4	15.2	15.7	16.0	16.2	16.4	15.0	17.6	20.2	21.7	23.6	26.3	28.6	31.8	34.4	35.8	37.3	39.1	29.8	34.7	39.5	42.4	46.0	51.0	16.3	17.6	19.2	21.0	23.1	19.1	20.7	22.7	24.8	27.4	22.0	23.8	26.1	28.6	31.7	23.6	25.6	28.1	30.9	34.3	25.8	27.9
15912	47.12	14.19	1263	15.9	18.1	20.1	21.1	22.4	24.1	17.2	20.5	23.9	26.0	28.6	32.3	35.1	43.0	51.1	56.1	62.6	71.9	39.8	49.7	60.1	66.5	74.8	86.9	18.8	20.3	22.2	24.4	27.0	22.5	24.4	26.6	29.3	32.5	26.3	28.5	31.2	34.3	38.2	28.6	31.0	33.9	37.3	41.7	31.5	34.2
15920	47.11	14.18	810	17.2	19.8	22.3	23.6	25.2	27.3	17.6	21.4	25.5	27.9	31.1	35.6	33.1	40.7	49.1	54.5	61.9	73.1	36.0	43.7	51.6	56.3	62.5	71.3	19.4	21.3	23.5	26.0	28.8	23.8	26.1	28.9	32.0	35.5	28.3	31.1	34.5	38.3	42.4	31.1	34.1	37.9	42.1	46.6	34.7	38.1
16015	47.07	14.42	854	15.2	18.1	20.9	22.6	24.6	27.4	16.0	19.5	23.0	25.2	28.0	31.9	35.1	42.1	49.0	53.0	58.0	64.9	35.1	42.9	50.9	55.7	62.0	71.0	17.6	19.2	21.3	23.8	26.1	21.5	23.5	26.0	29.2	32.2	25.5	27.9	30.9	34.8	38.5	27.9	30.5	33.9	38.2	42.4	31.1	34.0
16421	47.20	15.47	1408	17.6	21.8	26.7	30.0	34.7	42.2	18.8	22.5	26.2	28.5	31.4	35.5	37.5	45.4	54.8	61.3	70.5	85.4	41.8	49.9	58.1	63.0	69.4	78.3	20.8	23.1	25.4	28.3	31.4	24.9	27.7	30.5	34.1	37.8	29.2	32.4	35.9	40.1	44.3	31.7	35.3	39.1	43.7	48.3	35.1	39.0
17102	46.89	10.50	1351	8.8	11.2	14.2	16.2	19.1	23.8	9.7	12.2	14.8	16.5	18.7	21.8	16.9	19.3	21.6	22.8	24.4	26.4	16.4	18.8	21.2	22.6	24.3	26.7	11.0	12.4	14.5	16.5	18.6	14.0	16.0	18.5	21.1	23.8	17.2	19.9	22.8	26.0	29.4	19.2	22.4	25.5	29.1	32.9	22.0	25.7
17301	46.87	11.02	1961	8.1	10.4	13.0	14.7	17.1	20.7	9.5	12.3	15.4	17.3	20.0	24.0	16.2	19.4	22.9	25.0	27.8	31.9	15.6	18.2	20.8	22.3	24.3	27.0	12.0	15.1	18.9	23.0	28.7	15.8	20.0	25.6	31.4	38.5	20.1	25.7	32.8	41.1	49.7	22.9	29.3	37.5	47.5	57.0	26.8	34.4
17701	46.92	12.35	1385	13.1	13.8	14.2	14.4	14.6	14.7	13.6	16.1	18.7	20.2	22.2	25.0	26.3	30.9	35.7	38.6	42.4	47.8	29.2	34.7	40.3	43.7	48.1	54.2	15.3	17.1	19.2	21.3	23.5	18.2	20.5	23.1	25.8	28.4	21.2	23.9	27.0	30.3	33.4	23.0	26.0	29.3	33.0	36.2	25.4	28.6
17901	46.83	12.81	658	11.3	12.6	13.6	14.1	14.6	15.3	12.4	14.8	17.2	18.7	20.6	23.3	22.0	24.3	26.3	27.4	28.7	30.2	23.1	26.6	30.0	32.0	34.5	37.9	14.0	15.7	17.6	19.7	22.0	16.8	18.9	21.1	23.6	26.4	19.6	22.1	24.7	27.6	30.9	21.3	24.0	26.9	30.1	33.7	23.5	26.5
18001	46.96	12.90	1064	13.8	16.0	17.9	18.9	20.2	21.8	14.6	17.8	21.0	23.0	25.5	29.2	29.2	34.1	38.7	41.4	44.8	49.3	28.7	34.1	39.6	42.9	47.1	53.1	16.3	18.5	20.5	22.5	25.2	20.1	22.6	25.2	27.8	30.9	23.8	26.9	30.1	33.2	36.8	26.0	29.5	33.0	36.5	40.5	29.0	33.0
18402	46.94	14.04	1412	17.8	21.8	26.3	29.3	33.5	39.9	18.4	21.9	25.3	27.4	30.0	33.7	39.5	50.8	64.2	73.1	85.8	106.1	40.7	49.0	57.4	62.4	68.9	78.0	19.9	21.7	23.6	25.5	27.5	23.7	25.9	28.2	30.5	33.0	27.6	30.2	32.9	35.5	38.4	29.9	32.7	35.6	38.5	41.7	32.8	35.9
18502	46.85	14.19	706	16.3	18.3	20.1	21.0	22.1	23.4	16.9	20.2	23.5	25.5	28.1	31.7	34.9	39.8	44.0	46.3	49.0	52.4	36.4	44.1	52.1	56.9	63.1	71.9	18.7	20.9	23.1	25.6	28.1	22.5	25.2	27.9	30.9	34.0	26.3	29.5	32.7	36.2	40.0	28.6	32.1	35.6	39.5	43.7	31.6	35.4
18805	46.94	14.92	1015	15.0	16.3	17.2	17.7	18.1	18.6	15.3	18.2	21.1	22.9	25.2	28.4	33.6	45.8	62.6	75.2	95.1	131.3	35.4	42.6	50.1	54.6	60.5	68.8	16.9	18.8	21.1	23.8	26.9	20.2	22.5	25.4	28.7	32.4	23.6	26.3	29.7	33.6	38.1	25.6	28.5	32.2	36.6	41.5	28.2	31.5
19505	46.75	12.42	1080	13.1	15.1	16.8	17.8	18.9	20.3	14.9	18.1	21.6	23.6	26.3	30.2	24.6	33.0	44.1	52.3	65.0	87.4	27.3	32.3	37.4	40.4	44.3	49.7	17.0	19.2	21.9	24.8	27.7	20.8	23.6	27.0	30.8	34.4	24.8	28.2	32.4	37.0	41.5	27.2	31.1	35.7	40.9	45.8	30.5	34.8
19720	46.68	13.00	706	12.9	15.1	17.0	18.2	19.6	21.4	13.6	15.7	17.8	19.1	20.6	22.7	25.7	30.0	34.3	36.8	40.1	44.7	28.4	33.1	37.7	40.4	43.8	48.4	14.4	15.1	16.0	16.9	17.7	16.7	17.6	18.6	19.7	20.7	18.9	20.0	21.2	22.5	23.6	20.2	21.4	22.7	24.1	25.4	21.9	23.1
20002	46.63	13.68	934	20.2	23.0	25.5	26.9	28.6	30.7	21.3	26.1	31.1	34.1	38.0	43.6	45.7	54.0	62.6	67.8	74.6	84.3	44.0	52.6	61.3	66.5	73.1	82.3	23.0	25.0	27.6	30.3	33.4	28.3	30.9	34.1	37.7	41.3	33.7	37.0	41.0	45.3	49.5	37.0	40.7	45.1	49.9	54.6	41.4	45.5
20021	46.60	13.67	2039	14.5	16.6	18.5	19.6	20.9	22.5	14.3	17.2	20.0	21.7	24.0	27.1	25.4	29.9	34.4	37.1	40.6	45.4	26.8	31.1	35.3	37.8	41.0	45.4	16.3	18.9	21.8	25.4	28.9	19.6	22.9	26.4	30.9	35.3	23.2	27.1	31.3	36.6	41.9	25.3	29.6	34.3	40.0	45.9	28.1	32.9
20101	46.68	13.90	1447	14.3	15.6	16.6	17.1	17.7	18.3	14.4	16.1	17.7	18.6	19.8	21.3	28.0	31.0	33.5	34.9	36.5	38.5	28.2	31.9	35.4	37.4	39.9	43.3	15.0	15.6	16.5	17.3	18.2	16.8	17.6	18.6	19.5	20.5	18.5	19.4	20.5	21.6	22.6	19.5	20.4	21.6	22.7	23.8	20.7	21.8
20105	46.73	13.85	858	16.1	20.5	25.7	29.2	34.2	42.2	16.3	19.4	22.5	24.3	26.6	29.9	36.8	48.1	61.3	70.3	83.1	103.5	39.9	48.8	58.1	63.6	70.9	81.2	17.6	19.1	20.9	22.7	24.5	20.9	22.8	25.0	27.1	29.4	24.3	26.6	29.1	31.7	34.1	26.4	28.8	31.6	34.4	36.9	29.0	31.7
21101	46.44	14.25	1133	16.5	18.3	19.8	20.6	21.5	22.7	17.9	20.9	23.9	25.6	27.8	30.9	36.5	41.0	45.1	47.4	50.2	53.8	38.0	43.2	48.3	51.1	54.7	59.4	19.4	20.9	22.5	24.3	26.0	22.7	24.5	26.5	28.4	30.4	25.9	28.1	30.3	32.4	34.7	27.8	30.2	32.4	34.8	37.2	30.2	32.8
6611	47.82	13.72	1571	14.1	16.5	18.7	19.9	21.5	23.5	16.7	19.9	23.1	25.1	27.6	31.2	27.8	32.2	36.5	39.1	42.2	46.6	31.9	36.8	41.8	44.7	48.4	53.6	18.5	20.7	22.6	25.1	27.6	22.1	24.8	27.0	30.2	33.5	25.8	29.0	31.8	35.5	39.5	28.1	31.5	34.7	38.7	43.0	31.0	34.7
7221	47.79	15.30	857	13.5	15.3	16.7	17.5	18.3	19.3	13.8	16.8	19.8	21.6	24.0	27.4	25.7	30.1	34.2	36.4	39.0	42.5	26.1	30.9	35.6	38.4	42.0	47.0	15.1	16.5	17.9	19.6	21.2	18.3	20.0	21.8	24.0	26.0	21.6	23.6	25.8	28.5	31.0	23.5	25.8	28.2	31.2	34.0	26.1	28.6
7531	47.82	16.04	793	16.3	19.6	23.0	25.1	27.7	31.5	16.2	19.7	23.4	25.6	28.5	32.5	37.6	45.3	52.8	57.3	62.9	70.8	38.3	48.4	59.1	65.7	74.5	87.2	17.5	19.1	20.7	22.4	24.4	21.4	23.3	25.4	27.5	30.1	25.5	27.7	30.2	32.9	36.0	27.9	30.4	33.1	36.1	39.6	31.1	33.8
7610	47.87	15.88	685	14.8	17.3	19.5	20.7	22.1	24.0	15.8	19.9	24.3	27.0	30.7	35.9	30.9	38.8	47.3	52.8	60.2	71.5	31.6	39.2	47.2	52.1	58.5	67.8	17.9	20.1	22.6	25.4	28.3	22.6	25.5	28.7	32.4	36.2	27.7	31.2	35.2	40.0	44.7	30.8	34.8	39.3	44.7	50.0	34.9	39.6
9016	47.58	12.16	493	15.6	17.8	19.7	20.7	21.9	23.4	16.1	19.6	23.2	25.4	28.2	32.2	31.7	35.1	37.8	39.2	40.6	42.4	32.3	39.4	46.7	51.1	56.8	65.0	17.7	19.1	20.5	22.4	24.5	21.6	23.4	25.2	27.5	30.4	25.6	27.8	30.1	32.9	36.3	28.1	30.4	33.0	36.1	39.9	31.2	33.8
9215	47.60	12.65	1563	12.4	14.1	15.6	16.5	17.7	19.2	13.6	15.8	18.1	19.4	21.2	23.6	25.4	27.6	29.2	30.0	30.9	31.8	26.4	30.4	34.3	36.6	39.5	43.5	14.8	16.1	17.2	18.6	19.8	17.2	18.8	20.1	21.8	23.5	19.7	21.5	23.0	25.2	27.2	21.2	23.1	24.7	27.1	29.3	23.1	25.2
T0009	45.97	11.23	750	14.7	16.4	17.9	18.6	19.5	20.6	14.5	17.2	20.0	21.7	23.8	26.8	37.2	44.0	50.4	53.9	58.3	64.0	35.2	42.6	50.1	54.6	60.4	68.4	15.9	17.4	18.7	20.2	21.9	19.1	20.9	22.5	24.4	26.5	22.2	24.4	26.1	28.4	30.9	24.1	26.5	28.3	30.7	33.7	26.5	29.1
T0010	46.01	11.31	507	15.3	18.3	21.4	23.3	25.6	29.0	15.3	18.1	20.9	22.5	24.5	27.2	33.8	41.8	50.2	55.5	62.6	73.0	31.2	37.3	43.2	46.8	51.3	57.4	15.6	15.8	15.9	15.9	16.2	18.4	18.7	18.9	19.0	19.4	21.3	21.6	21.9	22.0	22.5	22.9	23.3	23.6	23.8	24.3	25.0	25.4
T0014	46.12	11.49	883	13.1	14.2	15.1	15.5	15.9	16.4	13.0	15.0	16.9	18.1	19.5	21.4	30.0	35.4	40.6	43.7	47.7	53.0	28.4	33.0	37.5	40.1	43.3	47.7	13.4	13.9	14.4	14.8	15.1	15.6	16.1	16.7	17.2	17.6	17.6	18.2	18.9	19.6	20.1	18.8	19.5	20.2	20.9	21.5	20.2	21.0
T0015	46.08	11.56	831	15.7	17.1	18.2	18.7	19.2	19.8	15.1	17.4	19.6	20.9	22.5	24.7	31.6	35.8	39.4	41.4	43.6	46.4	31.6	36.7	41.7	44.6	48.3	53.3	15.8	16.7	17.5	18.1	18.9	18.2	19.2	20.2	21.1	22.0	20.6	21.6	22.8	23.9	25.1	21.9	23.0	24.3	25.6	26.9	23.6	24.8
T0018	46.07	11.62	778	16.1	18.3	20.3	21.3	22.6	24.3	15.7	18.1	20.3	21.6	23.3	25.5	34.1	38.4	42.0	43.8	46.0	48.6	33.9	40.0	45.9	49.4	53.8	59.8	16.4	17.0	17.7	18.6	19.6	18.9	19.6	20.4	21.5	22.6	21.3	22.1	23.0	24.2	25.4	22.7	23.6	24.5	25.8	27.0	24.4	25.4
T0021	46.26	11.80	1455	12.1	14.1	15.9	16.9	18.2	19.8	11.0	12.6	14.2	15.1	16.2	17.7	30.1	34.6	38.5	40.6	43.1	46.2	28.4	34.0	39.5	42.8	46.9	52.7	11.8	12.7	13.5	14.3	15.3	13.6	14.6	15.6	16.5	17.5	15.2	16.4	17.6	18.6	19.6	16.2	17.4	18.8	19.9	21.0	17.4	18.8
T0024	46.20	11.92	1329	14.7	17.1	19.3	20.4	21.8	23.6	14.5	17.1	19.7	21.2	23.1	25.9	33.1	36.7	39.5	40.9	42.4	44.2	32.7	38.6	44.3	47.7	52.1	58.0	15.7	16.9	18.3	19.8	21.5	18.6	19.9	21.5	23.3	25.2	21.4	23.0	24.7	26.7	28.8	23.0	24.9	26.6	28.6	31.0	25.1	27.1
T0030	46.15	11.73	765	16.5	20.0	23.5	25.5	28.1	31.7	14.6	17.3	19.9	21.4	23.4	26.0	36.3	43.1	49.7	53.5	58.2	64.5	28.9	32.9	36.8	39.0	41.7	45.4	15.4	16.2	17.0	18.2	19.5	18.2	19.3	20.2	21.6	23.0	21.0	22.2	23.3	24.9	26.5	22.6	23.9	25.2	26.8	28.5	24.7	26.0
T0032	45.94	11.25	1149	13.8	15.5	17.0	17.8	18.7	19.8	14.1	16.2	18.3	19.5	21.0	23.0	34.2	43.1	53.7	60.9	71.2	87.7	35.6	41.9	48.0	51.5	56.0	62.2	14.7	15.3	15.8	16.4	17.1	17.0	17.7	18.4	19.0	19.8	19.2	20.0	20.8	21.6	22.5	20.5	21.4	22.2	23.1	24.1	22.0	23.1
T0063	46.34	10.61	1785	6.5	8.1	10.0	11.2	12.8	15.4	6.6	8.1	9.6	10.5	11.6	13.3	14.5	19.1	25.7	30.8	39.1	54.8	15.6	17.8	19.9	21.1	22.7	24.7	7.4	8.2	9.1	10.3	11.7	9.0	10.1	11.2	12.7	14.5	10.7	12.0	13.5	15.4	17.4	11.8	13.2	14.8	17.0	19.2	13.2	14.8
T0064	46.36	10.68	1533	7.7	9.6	11.6	12.8	14.5	17.0	8.2	10.4	12.8	14.3	16.3	19.3	16.1	20.0	24.6	27.7	32.2	39.3	16.2	18.9	21.6	23.1	25.0	27.7	9.3	10.6	12.2	14.2	16.4	12.0	13.7	15.9	18.6	21.5	14.9	17.2	19.9	23.5	27.1	16.7	19.3	22.5	26.6	30.6	19.2	22.2
T0065	46.42	10.70	2639	6.4	8.1	10.1	11.5	13.4	16.4	6.4	7.7	9.0	9.7	10.7	12.1	15.2	19.2	24.0	27.3	32.0	39.7	16.0	18.6	21.2	22.7	24.5	27.2	7.1	7.8	8.6	9.6	10.6	8.5	9.4	10.5	11.6	12.8	9.9	11.0	12.3	13.8	15.1	10.8	11.9	13.4	15.0	16.5	11.9	13.2
T0068	46.37	10.69	1226	6.7	8.8	11.4	13.3	16.3	21.3	7.0	8.4	9.9	10.8	11.9	13.6	14.2	16.5	18.8	20.2	21.9	24.4	13.5	15.4	17.1	18.1	19.4	21.1	7.5	8.1	8.8	9.6	10.5	9.2	9.9	10.7	11.7	12.9	10.8	11.7	12.7	13.9	15.4	11.8	12.8	13.9	15.3	16.9	13.0	14.2
T0071	46.31	10.80	934	8.0	9.1	10.1	10.6	11.2	11.9	8.1	9.5	10.9	11.7	12.8	14.3	16.0	18.4	20.7	22.0	23.7	25.8	16.3	18.6	20.8	22.0	23.6	25.7	8.7	9.4	10.1	10.9	11.7	10.3	11.1	11.9	12.8	13.8	11.8	12.7	13.7	14.7	15.9	12.7	13.7	14.7	15.8	17.1	13.9	15.0
T0074	46.35	10.92	715	9.3	10.6	11.9	12.6	13.4	14.4	9.3	10.9	12.5	13.5	14.6	16.2	19.5	23.7	28.1	30.9	34.6	40.0	20.1	23.7	27.1	29.2	31.7	35.3	10.0	10.4	11.1	11.7	12.3	11.7	12.2	13.1	13.8	14.6	13.4	14.0	15.0	15.9	16.7	14.4	15.1	16.1	17.1	18.0	15.7	16.4
T0082	46.42	11.19	1335	12.4	13.9	15.1	15.8	16.5	17.4	12.4	14.6	16.7	18.0	19.6	21.8	33.7	38.7	42.7	44.9	47.3	50.2	32.7	40.5	48.5	53.4	59.8	68.9	13.4	14.5	15.6	16.8	18.2	15.8	17.1	18.5	19.8	21.3	18.2	19.7	21.1	22.7	24.3	19.6	21.1	22.7	24.4	26.0	21.3	23.0
T0088	46.32	11.10	840	10.5	13.2	16.7	19.4	23.5	30.7	11.3	13.0	14.8	15.7	17.0	18.7	24.7	30.6	37.2	41.4	47.2	56.0	25.3	30.1	34.9	37.6	41.2	46.1	11.9	12.5	13.1	13.7	14.5	13.8	14.5	15.2	16.0	16.9	15.6	16.4	17.3	18.2	19.3	16.7	17.6	18.5	19.5	20.6	18.0	19.0
T0090	46.21	11.09	222	12.0	14.4	17.1	19.0	21.6	25.7	12.1	14.4	16.8	18.3	20.1	22.6	24.4	30.6	38.3	43.7	51.8	65.4	24.1	28.3	32.4	34.8	37.8	42.0	12.8	13.7	14.5	15.6	16.8	15.4	16.4	17.5	18.8	20.2	18.0	19.1	20.4	21.9	23.5	19.5	20.8	22.1	23.7	25.4	21.5	22.8
T0092	46.46	11.86	2081	10.2	12.1	14.0	15.1	16.6	18.5	10.3	12.4	14.6	15.9	17.7	20.1	24.2	29.9	36.5	40.9	47.2	57.0	24.0	28.1	32.2	34.6	37.6	41.9	12.1	13.9	16.0	18.2	20.7	14.7	16.9	19.5	22.2	25.4	17.4	20.0	23.2	26.4	30.2	19.0	21.9	25.4	29.0	33.1	21.1	24.4
T0094	46.40	11.61	1752	13.0	15.1	17.1	18.3	19.7	21.7	13.3	15.4	17.5	18.7	20.3	22.4	31.1	37.7	44.6	49.0	54.9	63.6	32.8	39.2	45.7	49.6	54.6	61.7	14.6	15.9	17.1	18.4	19.6	17.0	18.6	20.0	21.5	22.9	19.3	21.2	22.8	24.5	26.1	20.7	22.7	24.4	26.3	28.1	22.4	24.7
T0096	46.38	11.66	1215	13.9	15.5	16.7	17.3	18.0	18.9	14.3	17.1	20.0	21.7	24.0	27.2	32.4	39.5	46.9	51.4	57.4	65.9	33.8	41.2	48.8	53.4	59.3	67.8	16.0	17.6	19.4	21.3	23.2	19.2	21.2	23.4	25.7	28.1	22.5	24.8	27.4	30.1	33.0	24.5	27.0	29.9	32.9	36.0	27.1	29.8
T0099	46.14	11.04	2081	11.2	12.4	13.4	13.9	14.4	15.1	11.4	13.0	14.5	15.4	16.5	18.0	30.0	33.9	37.3	39.1	41.2	43.8	28.5	33.2	37.7	40.4	43.7	48.3	12.1	12.8	13.6	14.5	15.5	13.8	14.6	15.4	16.5	17.6	15.4	16.3	17.2	18.4	19.5	16.4	17.3	18.3	19.4	20.6	17.6	18.5
T0101	46.16	11.08	202	12.8	14.7	16.4	17.5	18.7	20.4	13.6	16.5	19.4	21.1	23.4	26.6	30.2	39.5	52.0	61.1	75.2	100.1	29.2	35.0	40.8	44.1	48.5	54.4	14.6	15.8	17.0	18.4	19.7	17.8	19.2	20.6	22.5	24.1	20.9	22.5	24.2	26.4	28.6	22.9	24.5	26.4	28.7	31.2	25.3	27.1
T0102	46.31	11.60	1017	12.4	15.0	17.6	19.2	21.3	24.2	13.0	15.7	18.5	20.2	22.4	25.5	29.0	36.6	45.1	50.6	58.2	69.8	29.4	35.4	41.4	45.0	49.6	56.1	14.4	15.9	17.4	19.0	20.5	17.5	19.3	21.3	23.3	25.2	20.7	22.9	25.2	27.7	30.0	22.6	25.0	27.5	30.4	32.8	25.1	27.8
T0103	46.30	11.79	1990	11.5	13.9	16.5	18.2	20.4	23.8	12.4	14.6	16.8	18.1	19.8	22.1	30.2	35.8	41.1	44.3	48.2	53.6	29.6	35.1	40.6	43.8	48.0	53.8	13.8	15.4	16.9	18.4	19.8	16.3	18.3	20.0	21.9	23.8	18.9	21.2	23.2	25.5	27.8	20.4	22.9	25.2	27.7	30.2	22.4	25.2
T0104	46.34	11.80	2006	10.4	12.6	15.0	16.6	18.7	21.9	11.7	13.9	16.1	17.5	19.2	21.7	26.0	30.4	34.8	37.4	40.9	45.7	25.7	29.9	34.2	36.7	39.8	44.3	13.2	14.8	16.6	18.2	19.9	15.7	17.7	20.0	21.9	24.1	18.3	20.7	23.5	25.7	28.5	19.9	22.5	25.5	28.0	31.0	21.9	24.8
T0109	46.25	11.41	1035	14.8	16.9	18.9	20.1	21.6	23.5	15.5	18.1	20.8	22.4	24.3	27.1	32.2	39.6	48.2	53.9	62.0	74.8	34.4	40.7	46.9	50.5	55.2	61.6	16.8	18.1	19.5	21.2	23.1	19.7	21.2	23.0	25.1	27.2	22.5	24.3	26.2	28.6	30.9	24.3	26.1	28.2	30.6	33.1	26.4	28.5
T0115	46.21	11.29	694	11.9	13.3	14.6	15.3	16.1	17.0	12.6	14.8	16.8	18.1	19.6	21.7	30.2	35.5	40.4	43.1	46.4	50.7	29.4	34.4	39.4	42.2	45.8	50.7	13.4	14.1	15.0	15.8	16.7	15.6	16.6	17.5	18.6	19.7	17.8	18.9	20.0	21.3	22.6	19.1	20.2	21.5	22.8	24.3	20.7	21.9
T0118	46.17	11.22	622	14.3	15.7	16.7	17.2	17.7	18.2	14.5	16.9	19.2	20.6	22.3	24.7	35.4	39.4	42.5	44.0	45.6	47.4	34.6	40.9	47.3	51.0	55.7	62.2	15.2	16.0	16.7	17.5	18.6	17.8	18.7	19.6	20.6	21.8	20.3	21.3	22.5	23.6	25.1	21.7	22.9	24.2	25.4	26.9	23.6	24.9
T0129	46.07	11.14	282	13.4	15.6	17.8	19.0	20.5	22.6	13.5	15.3	17.1	18.1	19.3	21.0	30.2	34.4	38.2	40.2	42.6	45.6	30.1	35.1	39.9	42.7	46.2	51.0	13.9	14.3	14.6	14.9	15.3	15.8	16.2	16.6	17.1	17.5	17.6	18.1	18.6	19.1	19.6	18.7	19.2	19.7	20.3	20.8	20.0	20.6
T0135	46.10	11.10	193	13.3	15.0	16.8	17.9	19.4	21.6	13.7	15.6	17.5	18.6	20.0	21.8	40.8	46.0	50.3	52.4	54.9	57.8	38.5	47.3	56.3	61.6	68.6	78.2	14.2	14.8	15.4	16.0	16.8	16.3	16.9	17.7	18.4	19.3	18.2	19.0	19.8	20.7	21.6	19.4	20.2	21.0	22.0	22.9	20.8	21.7
T0139	46.11	11.30	868	14.6	17.2	19.6	20.9	22.5	24.5	14.3	17.1	19.9	21.6	23.8	26.8	32.4	36.9	40.8	42.8	45.2	48.1	31.3	37.4	43.4	47.0	51.6	57.9	15.5	16.9	18.4	20.2	22.2	18.6	20.3	22.1	24.1	26.4	21.8	23.8	25.8	27.9	30.6	23.7	25.9	28.1	30.2	33.1	26.2	28.7
T0146	45.97	11.09	197	15.0	17.5	19.9	21.4	23.3	26.0	13.6	15.8	17.9	19.1	20.7	22.8	30.2	36.1	42.2	45.9	50.9	58.1	29.0	33.6	38.1	40.7	44.0	48.5	14.4	15.3	16.0	16.8	17.6	16.7	17.8	18.7	19.6	20.6	19.0	20.2	21.2	22.3	23.5	20.3	21.7	22.7	23.8	25.2	22.0	23.4
T0147	45.90	11.04	217	15.7	19.7	24.3	27.4	31.9	38.9	16.4	19.9	23.4	25.5	28.2	31.9	33.2	43.3	55.8	64.7	77.7	99.7	34.1	40.8	47.5	51.4	56.5	63.4	17.6	18.7	19.8	20.8	22.1	21.3	22.7	24.1	25.5	27.0	25.2	26.8	28.6	30.2	32.1	27.4	29.3	31.3	33.1	35.0	30.4	32.4
T0148	45.88	11.15	827	12.5	14.6	16.6	17.7	19.0	20.8	12.3	14.2	16.0	17.1	18.4	20.2	26.1	29.5	32.6	34.2	36.2	38.6	25.2	28.5	31.7	33.4	35.7	38.6	12.9	13.5	14.1	14.6	15.4	14.9	15.7	16.4	17.1	17.9	16.9	17.8	18.6	19.4	20.4	18.0	19.0	19.9	20.8	21.8	19.5	20.5
T0149	45.77	11.14	891	12.1	13.5	14.8	15.6	16.5	17.8	12.1	13.7	15.2	16.0	17.1	18.5	30.9	34.8	38.2	40.2	42.5	45.5	27.7	31.4	34.8	36.8	39.2	42.5	12.5	12.8	13.1	13.4	13.9	14.2	14.5	14.9	15.2	15.8	15.7	16.1	16.6	16.9	17.6	16.6	17.1	17.5	17.9	18.6	17.7	18.2
T0151	45.86	10.93	235	13.4	15.1	16.7	17.5	18.5	19.7	12.9	14.9	16.9	18.0	19.4	21.4	29.5	34.8	40.6	44.2	49.2	56.7	30.5	35.7	40.8	43.7	47.4	52.5	13.5	14.1	14.7	15.3	16.1	15.7	16.4	17.1	17.9	18.8	17.8	18.7	19.5	20.4	21.4	19.0	20.0	20.9	21.9	22.9	20.5	21.6
T0153	45.74	11.07	667	13.8	15.6	17.1	17.8	18.7	19.8	14.2	16.4	18.5	19.7	21.2	23.3	30.2	34.3	38.0	40.1	42.5	45.6	30.8	35.7	40.6	43.4	46.9	51.8	14.9	15.4	15.9	16.7	17.7	17.2	17.9	18.4	19.4	20.5	19.4	20.3	20.9	22.0	23.1	20.7	21.6	22.4	23.5	24.5	22.3	23.4
T0166	46.17	10.73	993	10.1	11.9	13.7	14.9	16.4	18.5	10.2	12.1	14.1	15.2	16.7	18.8	21.2	23.5	25.2	26.2	27.2	28.3	21.8	25.8	29.7	32.0	34.9	38.8	11.0	12.0	13.2	14.3	15.3	13.2	14.4	15.9	17.3	18.5	15.4	16.8	18.5	20.3	21.8	16.7	18.3	20.1	22.2	23.7	18.3	20.2
T0167	46.25	10.81	2071	8.7	9.6	10.2	10.5	10.8	11.2	8.6	9.8	11.0	11.6	12.4	13.5	20.5	24.0	27.6	29.7	32.5	36.4	20.6	23.8	26.7	28.5	30.6	33.5	9.2	9.7	10.3	10.9	11.6	10.5	11.1	11.7	12.4	13.2	11.7	12.4	13.1	13.9	14.7	12.4	13.1	13.9	14.7	15.6	13.3	14.1
T0169	46.22	10.89	2274	9.1	10.6	11.9	12.7	13.6	14.8	9.4	11.1	12.7	13.7	15.0	16.7	21.4	25.0	28.3	30.1	32.4	35.5	21.1	24.3	27.4	29.2	31.4	34.5	10.4	11.3	12.5	13.7	15.1	12.3	13.3	14.6	16.1	17.7	14.2	15.4	16.8	18.5	20.2	15.3	16.6	18.1	19.9	21.7	16.7	18.1
T0175	46.16	10.76	761	10.5	12.1	13.5	14.2	15.1	16.1	10.3	12.5	14.8	16.2	17.9	20.4	21.3	24.3	26.8	28.1	29.5	31.2	21.0	25.1	29.3	31.7	34.8	39.1	11.2	12.4	13.5	14.7	15.8	13.7	15.1	16.5	18.1	19.6	16.3	17.9	19.6	21.7	23.5	17.8	19.6	21.6	23.8	25.9	19.8	21.9
T0177	46.03	10.64	1152	11.8	15.3	19.5	22.5	26.7	33.8	11.7	14.1	16.4	17.7	19.5	21.9	28.4	36.0	44.9	50.8	59.2	72.5	28.7	34.7	40.6	44.2	48.7	55.0	12.6	13.5	14.5	15.5	16.6	15.1	16.2	17.5	18.7	20.0	17.6	19.0	20.5	21.9	23.5	19.1	20.6	22.3	23.9	25.5	21.0	22.7
T0178	46.02	10.71	858	11.2	12.3	13.2	13.6	14.1	14.7	11.1	12.8	14.5	15.5	16.8	18.5	24.0	25.6	26.8	27.3	27.8	28.3	25.2	28.9	32.4	34.4	36.9	40.3	11.6	12.3	13.0	13.6	14.3	13.5	14.3	15.1	15.9	16.7	15.3	16.2	17.1	18.1	19.1	16.3	17.4	18.3	19.4	20.4	17.7	18.8
T0179	46.04	10.73	541	10.8	12.5	14.1	15.1	16.3	18.0	11.5	13.3	15.1	16.2	17.5	19.3	24.0	27.6	31.0	33.0	35.6	39.0	24.9	29.0	33.0	35.4	38.3	42.3	12.2	13.0	13.8	14.8	15.6	14.2	15.2	16.1	17.2	18.3	16.1	17.2	18.4	19.6	20.9	17.3	18.4	19.7	21.0	22.4	18.7	20.0
T0182	46.06	10.75	940	13.6	16.3	18.9	20.3	22.1	24.6	13.0	15.4	17.7	19.0	20.7	23.1	27.6	31.4	34.5	36.2	38.0	40.3	27.1	31.8	36.5	39.2	42.7	47.4	13.7	14.7	15.7	16.6	17.5	16.3	17.4	18.5	19.6	20.8	18.7	20.1	21.3	22.7	24.2	20.1	21.6	23.0	24.4	26.1	22.0	23.5
T0186	46.11	10.94	832	12.9	14.3	15.7	16.4	17.3	18.4	13.1	15.5	17.9	19.3	21.0	23.5	31.1	38.1	45.8	50.8	57.6	67.9	29.7	35.3	40.8	44.1	48.2	54.0	14.4	15.7	17.1	18.7	20.4	17.0	18.6	20.1	21.9	24.1	19.6	21.4	23.2	25.1	27.5	21.2	23.1	25.0	27.0	29.5	23.1	25.3
T0189	46.07	10.98	262	14.2	15.7	17.0	17.7	18.4	19.3	14.9	17.4	19.9	21.3	23.2	25.7	31.4	35.5	38.8	40.6	42.6	45.1	33.4	40.2	47.0	51.0	56.3	63.6	16.0	17.2	18.4	19.7	21.2	18.7	20.1	21.4	23.0	24.8	21.4	22.9	24.4	26.2	28.1	22.9	24.5	26.2	28.1	30.1	24.9	26.6
T0190	45.99	10.95	277	12.8	13.9	14.7	15.0	15.4	15.8	12.4	14.2	15.8	16.7	17.9	19.5	33.3	38.4	42.9	45.3	48.1	51.6	30.6	36.3	42.0	45.3	49.6	55.5	13.2	13.8	14.4	15.1	16.0	15.0	15.7	16.5	17.4	18.4	16.8	17.6	18.5	19.6	20.6	17.8	18.7	19.7	20.8	21.8	19.0	20.0
T0193	45.87	10.88	113	14.0	16.3	18.3	19.4	20.7	22.4	13.8	15.8	17.7	18.8	20.2	22.0	30.4	35.4	40.2	42.9	46.4	50.9	32.0	37.1	42.1	44.9	48.5	53.5	14.6	15.3	16.0	16.8	17.8	16.7	17.6	18.4	19.3	20.4	18.7	19.7	20.8	21.8	22.8	19.9	21.0	22.1	23.2	24.3	21.4	22.6
T0200	45.92	10.83	395	13.1	14.7	16.0	16.7	17.4	18.2	13.2	15.1	16.8	17.8	19.0	20.7	26.5	30.1	33.1	34.8	36.7	39.2	26.9	30.8	34.5	36.6	39.3	42.9	13.6	14.0	14.3	14.6	15.2	15.5	15.9	16.4	16.7	17.4	17.3	17.8	18.4	18.8	19.5	18.3	18.9	19.5	20.0	20.8	19.6	20.2
T0203	45.86	10.65	776	16.6	18.3	19.8	20.5	21.3	22.2	15.9	18.5	20.9	22.3	24.1	26.5	34.0	38.7	43.1	45.5	48.5	52.4	33.4	38.7	43.8	46.8	50.6	55.7	17.1	18.1	19.3	20.6	21.9	19.8	21.0	22.3	23.8	25.3	22.4	23.8	25.3	26.8	28.5	24.0	25.5	27.0	28.7	30.4	25.9	27.5
T0210	45.92	11.16	1121	14.1	15.9	17.4	18.1	18.9	19.9	13.5	15.7	17.9	19.1	20.7	22.8	28.7	30.9	32.5	33.2	33.9	34.6	28.7	33.0	37.1	39.5	42.4	46.5	14.3	14.9	15.5	16.0	16.7	16.6	17.4	18.1	18.8	19.6	18.9	19.8	20.6	21.5	22.4	20.2	21.2	22.1	23.0	24.1	21.9	23.0
T0212	46.22	11.05	568	12.6	14.4	16.0	16.8	17.8	19.0	11.7	13.6	15.5	16.6	17.9	19.7	24.8	29.2	33.2	35.5	38.3	42.0	25.7	30.2	34.7	37.2	40.5	44.9	12.2	12.7	13.3	14.0	14.8	14.2	14.8	15.6	16.4	17.2	16.1	16.9	17.8	18.7	19.6	17.3	18.1	19.0	20.0	21.0	18.7	19.6
T0236	46.39	11.12	951	12.8	14.4	15.7	16.3	17.1	18.0	12.6	14.9	17.1	18.5	20.2	22.5	27.6	32.6	37.4	40.2	43.8	48.6	27.0	32.2	37.4	40.4	44.2	49.6	13.3	13.8	14.3	15.0	15.8	15.7	16.4	17.1	17.9	18.9	18.2	18.9	19.8	20.8	21.9	19.6	20.5	21.4	22.4	23.6	21.4	22.4
T0354	45.84	10.68	1573	19.5	23.2	26.5	28.3	30.5	33.4	18.2	21.6	25.0	27.0	29.6	33.1	41.1	48.6	55.4	59.2	63.7	69.5	41.0	47.9	54.5	58.4	63.3	69.9	19.6	20.9	22.2	23.6	25.1	23.4	24.9	26.6	28.4	30.1	27.1	28.9	30.8	33.0	35.2	29.3	31.3	33.3	35.8	38.2	32.2	34.4
T0355	46.12	11.66	1613	12.3	15.1	17.9	19.5	21.5	24.4	13.4	15.7	17.9	19.2	20.8	23.0	29.4	33.7	37.3	39.2	41.3	43.8	29.8	34.5	39.0	41.6	44.9	49.3	14.4	15.4	16.6	17.8	19.3	16.8	17.9	19.4	20.8	22.4	19.2	20.5	22.0	23.7	25.5	20.5	22.0	23.6	25.4	27.3	22.3	23.8
T0360	46.26	10.60	1847	8.7	10.6	12.6	13.8	15.4	17.7	9.4	11.5	13.8	15.1	16.9	19.4	20.8	25.5	30.5	33.6	37.7	43.8	20.4	23.8	27.2	29.2	31.6	35.1	10.8	12.6	14.7	17.0	19.6	13.4	15.9	18.5	21.4	24.7	16.3	19.3	22.4	26.1	30.1	18.0	21.4	24.9	29.0	33.4	20.2	24.2
T0367	46.28	11.45	961	10.9	12.4	13.8	14.6	15.6	16.9	11.0	12.7	14.4	15.4	16.6	18.3	25.4	29.8	34.1	36.6	39.9	44.3	24.9	29.0	33.0	35.3	38.3	42.3	11.9	12.7	13.6	14.5	15.5	13.7	14.7	15.7	16.7	17.9	15.5	16.6	17.8	19.0	20.2	16.6	17.7	18.9	20.2	21.6	17.9	19.1
T0368	46.01	11.05	1465	17.4	18.3	18.8	18.9	19.1	19.3	17.5	21.0	24.6	26.7	29.4	33.2	31.3	33.7	35.5	36.3	37.1	37.9	31.7	36.6	41.4	44.2	47.7	52.5	18.8	20.1	21.6	23.2	25.2	22.6	24.3	25.9	28.1	30.3	26.4	28.6	30.3	32.6	35.4	28.7	31.0	33.0	35.4	38.3	31.6	34.1
T0369	45.92	11.21	1363	14.6	17.3	20.1	21.9	24.1	27.4	15.6	18.5	21.3	23.0	25.2	28.2	32.5	39.0	46.4	51.1	57.7	67.9	35.1	41.6	48.1	52.0	56.8	63.6	16.6	17.7	18.7	19.8	21.0	19.8	21.1	22.4	23.7	25.2	22.9	24.6	26.1	27.6	29.4	24.8	26.6	28.3	30.0	31.9	27.1	29.1
3	46.50	11.88	1606	10.7	12.3	13.7	14.5	15.4	16.6	10.7	12.9	15.1	16.4	18.1	20.6	23.7	29.2	35.5	39.6	45.2	53.9	24.1	29.4	34.8	38.0	42.1	47.9	12.1	13.5	15.0	16.7	18.7	14.6	16.4	18.3	20.4	22.9	17.2	19.4	21.7	24.2	27.3	18.8	21.2	23.8	26.5	29.9	20.8	23.5
9	46.44	11.99	1024	11.6	13.2	14.6	15.4	16.3	17.5	10.7	12.7	14.6	15.7	17.1	19.1	24.1	28.8	33.7	36.7	40.6	46.3	23.3	28.2	33.2	36.2	40.0	45.4	11.8	12.7	14.1	15.3	16.3	13.9	15.2	16.7	18.3	19.5	16.0	17.6	19.4	21.2	22.6	17.3	19.1	21.0	23.0	24.5	19.0	20.9
11	46.43	11.90	1475	10.6	12.8	15.2	16.7	18.8	22.0	11.7	14.2	16.8	18.4	20.4	23.3	24.1	28.7	33.8	37.0	41.3	47.8	25.0	29.7	34.4	37.1	40.7	45.6	13.4	15.2	17.3	19.8	22.3	16.4	18.7	21.4	24.5	27.6	19.6	22.3	25.6	29.3	33.1	21.5	24.6	28.2	32.2	36.5	23.9	27.4
15	46.31	11.88	1343	11.7	13.7	15.7	16.9	18.4	20.5	10.8	13.1	15.4	16.7	18.4	20.8	23.9	28.1	32.4	35.1	38.6	43.6	22.2	25.8	29.2	31.2	33.6	36.9	11.7	12.5	13.3	14.1	14.7	14.2	15.3	16.3	17.2	18.0	16.7	18.0	19.2	20.4	21.5	18.2	19.6	20.9	22.3	23.5	20.1	21.7
19	46.28	12.03	591	14.0	16.3	18.5	19.7	21.3	23.4	13.8	16.2	18.7	20.1	21.9	24.3	31.6	38.0	44.9	49.2	54.9	63.4	32.9	39.3	45.6	49.3	54.0	60.5	14.7	15.8	16.8	18.0	19.2	17.4	18.6	19.8	21.2	22.6	20.0	21.4	22.7	24.4	25.9	21.6	23.0	24.5	26.2	27.8	23.5	25.1
21	46.23	11.96	1223	13.6	15.9	18.2	19.7	21.6	24.3	13.5	16.1	18.7	20.2	22.2	24.9	33.4	39.4	45.3	48.8	53.2	59.3	31.3	37.3	43.2	46.6	51.1	57.2	14.8	16.2	17.7	19.4	21.1	17.7	19.3	21.0	23.0	25.0	20.6	22.3	24.3	26.5	28.9	22.4	24.3	26.4	28.6	31.2	24.6	26.7
22	46.05	12.15	543	16.9	19.8	22.8	24.6	26.8	30.0	16.7	19.5	22.0	23.5	25.4	27.9	41.7	50.2	59.3	65.1	72.8	84.2	42.7	51.5	60.2	65.3	71.7	80.6	17.2	17.7	18.4	19.0	19.7	20.0	20.6	21.4	22.2	23.1	22.7	23.4	24.3	25.3	26.3	24.3	25.0	26.0	27.0	28.2	26.2	27.0
25	46.14	12.08	409	15.4	16.8	17.9	18.6	19.3	20.1	15.1	17.0	18.7	19.7	20.9	22.5	40.1	45.4	50.1	52.7	55.9	60.0	36.3	42.4	48.1	51.4	55.4	60.9	15.2	15.4	15.6	15.7	15.9	17.2	17.4	17.6	17.8	18.0	19.0	19.3	19.5	19.7	19.9	20.0	20.3	20.5	20.7	21.0	21.2	21.6
37	46.52	12.01	2077	10.0	11.4	12.7	13.5	14.4	15.6	9.5	11.1	12.7	13.7	14.9	16.5	23.1	25.8	28.0	29.2	30.6	32.3	21.5	25.0	28.3	30.3	32.8	36.1	10.5	11.4	12.5	13.6	14.8	12.3	13.5	14.8	16.2	17.6	14.1	15.5	17.1	18.7	20.3	15.2	16.7	18.5	20.2	21.9	16.6	18.3
47	46.53	12.18	2199	10.9	12.3	13.6	14.2	15.0	16.0	9.9	11.4	12.8	13.7	14.7	16.2	24.2	28.0	31.8	34.0	36.8	40.6	21.7	24.8	27.8	29.5	31.7	34.7	10.7	11.5	12.2	12.9	14.0	12.3	13.3	14.1	15.0	16.3	13.9	15.0	16.0	17.0	18.4	14.9	16.0	17.1	18.2	19.7	16.0	17.3
48	46.59	12.11	1349	11.5	13.2	14.8	15.7	16.9	18.4	10.9	12.8	14.7	15.8	17.2	19.1	25.1	31.8	40.2	46.1	54.8	69.5	25.4	30.7	35.9	39.0	43.0	48.6	12.0	13.0	14.0	15.1	16.6	14.1	15.4	16.6	17.8	19.7	16.2	17.7	19.1	20.6	22.7	17.4	19.1	20.7	22.3	24.5	19.0	20.9
50	46.44	12.21	948	11.1	14.1	17.9	20.7	24.8	32.0	11.5	13.8	16.2	17.6	19.3	21.8	22.7	26.1	29.5	31.5	33.9	37.4	21.3	24.5	27.5	29.2	31.4	34.4	12.6	13.6	14.6	15.6	16.9	15.2	16.5	17.7	18.9	20.5	17.8	19.3	20.8	22.3	24.2	19.3	21.0	22.7	24.3	26.4	21.3	23.2
53	46.56	12.43	876	14.7	18.2	22.4	25.2	29.0	35.2	15.3	18.4	21.6	23.6	26.1	29.6	35.3	45.3	56.9	64.8	75.9	93.7	41.4	54.4	68.9	78.2	90.7	109.4	17.3	19.6	21.9	24.3	27.4	21.0	23.8	26.6	29.6	33.6	24.7	28.1	31.6	35.1	39.9	27.0	30.7	34.5	38.5	43.7	29.9	34.1
55	46.38	12.09	1669	12.2	13.8	15.2	16.0	16.9	18.1	11.5	13.4	15.4	16.5	18.0	20.0	28.2	35.9	45.2	51.5	60.7	75.7	26.8	31.8	36.7	39.6	43.3	48.4	12.4	13.4	14.5	15.5	16.7	14.6	15.8	17.1	18.4	19.8	16.8	18.2	19.7	21.2	22.9	18.1	19.6	21.2	22.9	24.7	19.7	21.4
56	46.35	12.18	860	11.8	13.7	15.4	16.4	17.6	19.2	11.8	14.3	16.7	18.2	20.1	22.7	28.4	33.4	38.5	41.4	45.2	50.5	26.3	31.8	37.4	40.6	44.9	50.8	13.0	14.0	15.1	16.0	17.2	15.7	17.1	18.4	19.5	21.1	18.4	20.1	21.7	23.2	25.1	20.0	21.9	23.7	25.3	27.4	22.1	24.2
58	46.56	12.55	918	14.1	16.5	19.0	20.5	22.4	25.1	13.9	16.7	19.6	21.3	23.4	26.5	30.4	37.9	46.8	52.7	61.2	74.7	31.8	38.9	46.1	50.5	56.0	63.8	15.4	16.8	18.3	19.9	21.7	18.6	20.3	22.2	24.1	26.4	21.8	23.9	26.2	28.4	31.2	23.7	26.0	28.5	31.0	34.1	26.2	28.8
59	46.46	12.41	778	14.0	15.3	16.2	16.7	17.2	17.7	12.9	14.9	16.9	18.0	19.4	21.4	29.5	34.0	38.2	40.6	43.4	47.1	27.6	33.0	38.5	41.7	45.9	51.7	14.0	15.0	15.9	17.0	18.4	16.2	17.4	18.4	19.6	21.4	18.4	19.8	21.0	22.3	24.4	19.6	21.2	22.5	23.9	26.1	21.3	23.0
61	46.60	12.63	1249	12.6	14.6	16.5	17.7	19.1	21.1	13.8	15.9	18.0	19.2	20.8	22.9	26.2	29.9	33.4	35.3	37.8	41.0	27.0	31.2	35.2	37.6	40.5	44.5	15.0	16.2	17.3	18.7	20.2	17.4	18.8	20.1	21.7	23.5	19.7	21.3	22.9	24.6	26.7	21.0	22.8	24.5	26.4	28.6	22.7	24.6
67	46.03	11.83	1403	17.3	18.3	19.0	19.3	19.6	19.9	17.3	20.2	23.1	24.7	26.8	29.7	39.3	47.8	56.9	62.8	70.7	82.6	39.9	48.2	56.4	61.2	67.3	75.7	18.3	19.2	20.3	21.6	23.1	21.5	22.5	23.9	25.4	27.2	24.5	25.8	27.4	29.1	31.2	26.3	27.7	29.4	31.2	33.6	28.5	30.1
68	45.82	11.31	447	16.8	18.6	20.1	20.7	21.5	22.4	14.6	17.1	19.4	20.8	22.5	24.8	44.1	51.6	58.4	62.1	66.5	72.1	38.4	46.6	54.6	59.3	65.3	73.5	15.2	15.7	16.0	16.7	17.3	17.8	18.4	18.9	19.6	20.4	20.3	21.0	21.6	22.5	23.4	21.7	22.4	23.1	24.1	25.1	23.5	24.3
71	45.55	11.22	312	18.0	20.2	22.0	23.0	24.2	25.7	17.4	20.1	22.7	24.2	26.1	28.6	37.9	44.9	52.5	57.3	63.7	73.3	37.4	43.5	49.5	52.9	57.1	62.9	18.0	18.3	18.9	19.5	20.0	20.8	21.3	22.0	22.8	23.4	23.5	24.1	25.0	25.8	26.6	25.0	25.7	26.7	27.6	28.5	27.0	27.7
72	45.84	11.37	320	17.2	19.2	20.8	21.6	22.6	23.7	16.3	19.1	21.9	23.4	25.4	28.1	42.9	53.0	64.0	71.0	80.4	94.6	43.1	52.8	62.5	68.2	75.5	85.6	16.9	17.4	18.0	18.9	19.9	19.9	20.5	21.2	22.3	23.5	22.8	23.6	24.4	25.7	27.1	24.5	25.3	26.2	27.6	29.1	26.6	27.5
73	45.81	11.23	726	17.5	20.6	23.6	25.3	27.6	30.6	16.7	19.9	22.9	24.6	26.8	29.8	45.2	56.4	68.7	76.7	87.5	104.0	41.6	51.3	61.0	66.8	74.2	84.4	17.2	17.7	18.0	18.5	19.0	20.5	21.1	21.5	22.1	22.8	23.7	24.3	24.9	25.6	26.4	25.5	26.2	26.8	27.6	28.5	27.8	28.6
76	45.70	11.18	675	16.3	18.2	19.9	20.8	21.8	23.0	15.7	17.7	19.5	20.5	21.8	23.5	39.8	48.1	57.6	63.7	72.1	85.2	39.8	46.5	52.8	56.4	61.0	67.0	16.3	16.7	17.2	17.9	18.7	18.4	18.8	19.4	20.3	21.2	20.4	20.9	21.5	22.5	23.5	21.5	22.0	22.7	23.8	24.7	22.8	23.5
77	45.68	11.23	1039	15.7	16.7	17.5	17.9	18.3	18.7	14.8	16.8	18.6	19.7	21.0	22.7	41.4	45.7	49.4	51.4	53.6	56.3	36.8	42.6	48.2	51.3	55.2	60.4	15.1	15.4	15.8	16.2	16.6	17.2	17.6	18.0	18.5	19.0	19.2	19.6	20.1	20.6	21.2	20.3	20.7	21.2	21.9	22.4	21.6	22.1
79	45.63	11.31	230	20.7	23.9	26.9	28.5	30.4	32.8	17.6	20.9	24.1	26.0	28.3	31.4	44.6	53.0	61.3	66.2	72.5	81.1	40.2	47.9	55.4	59.8	65.3	72.7	18.1	18.2	18.6	19.3	19.7	21.5	21.7	22.3	23.1	23.6	24.8	25.2	25.8	26.7	27.4	26.7	27.1	27.8	28.8	29.6	29.1	29.6
80	46.48	11.82	2147	10.3	11.9	13.4	14.4	15.5	17.1	10.5	12.3	14.1	15.2	16.7	18.7	24.9	30.4	36.4	40.3	45.7	54.0	27.9	34.3	40.9	44.9	50.2	57.8	12.0	13.6	15.4	17.3	19.3	14.1	16.1	18.2	20.6	23.0	16.3	18.6	21.1	24.0	26.6	17.6	20.2	22.8	26.0	28.8	19.2	22.2
81	45.75	11.41	490	19.9	22.1	23.7	24.5	25.4	26.4	19.6	22.8	25.8	27.6	29.8	32.7	50.0	60.3	70.6	76.8	84.8	95.9	48.8	58.7	68.4	74.1	81.3	91.1	20.1	20.5	21.3	22.1	22.7	23.4	24.0	25.0	25.9	26.7	26.6	27.4	28.5	29.5	30.5	28.5	29.3	30.5	31.6	32.6	30.8	31.7
82	45.81	11.74	612	15.2	17.2	18.9	19.7	20.7	22.0	14.3	16.2	17.9	18.9	20.1	21.7	37.8	41.3	43.7	44.8	45.9	47.0	36.5	42.9	49.0	52.5	56.9	62.8	14.5	14.6	14.9	15.2	15.3	16.4	16.6	16.9	17.2	17.4	18.2	18.4	18.8	19.2	19.4	19.2	19.4	19.9	20.2	20.5	20.4	20.7
87	45.61	11.18	916	15.6	17.7	19.6	20.6	21.9	23.5	14.3	16.7	18.9	20.2	21.8	24.0	36.6	40.1	42.9	44.2	45.7	47.4	33.3	38.6	43.6	46.5	50.0	54.8	14.3	14.3	14.1	14.3	14.5	16.8	16.7	16.6	16.8	17.0	19.0	19.0	18.9	19.2	19.4	20.4	20.3	20.3	20.5	20.8	22.0	22.0
88	45.63	11.21	400	16.8	18.9	20.9	21.9	23.2	24.8	15.4	17.8	20.1	21.4	23.0	25.2	40.0	44.4	48.1	50.0	52.2	54.8	35.8	41.8	47.6	50.8	54.9	60.4	15.9	16.3	16.8	17.6	18.1	18.5	18.9	19.6	20.5	21.1	20.9	21.4	22.2	23.2	23.9	22.3	22.8	23.7	24.8	25.6	24.0	24.6
91	46.65	12.42	1637	11.6	13.6	15.6	16.8	18.5	20.8	11.0	13.1	15.2	16.5	18.0	20.3	22.7	25.5	28.2	29.7	31.6	34.0	20.9	24.3	27.5	29.5	31.9	35.2	12.4	13.8	15.2	16.9	18.8	14.8	16.5	18.3	20.3	22.7	17.2	19.3	21.4	23.8	26.7	18.7	20.9	23.3	25.9	29.0	20.5	23.1
92	46.12	12.44	1176	18.9	20.7	22.2	22.9	23.7	24.7	18.0	21.2	24.2	26.0	28.3	31.4	48.8	58.4	68.3	74.4	82.5	94.1	43.3	51.3	59.1	63.6	69.3	77.0	18.9	19.9	20.7	21.3	21.8	22.3	23.5	24.4	25.2	25.9	25.6	26.9	28.0	29.0	29.8	27.5	28.9	30.1	31.1	32.0	29.9	31.4
93	46.15	12.36	534	17.0	19.3	21.4	22.5	23.8	25.5	14.4	16.7	18.8	20.0	21.6	23.6	42.9	48.5	53.4	56.1	59.2	63.1	37.5	45.5	53.5	58.3	64.3	72.7	15.2	16.1	16.8	17.5	18.1	17.6	18.6	19.4	20.3	21.0	19.9	21.0	22.0	23.0	23.9	21.2	22.3	23.4	24.5	25.6	22.8	24.1
132	46.44	12.07	1418	12.0	13.0	13.8	14.2	14.7	15.3	12.3	14.1	15.9	16.9	18.2	20.1	25.0	29.1	33.5	36.3	40.0	45.6	24.2	27.3	30.4	32.1	34.3	37.2	13.2	14.4	15.3	16.3	17.6	15.3	16.6	17.8	18.9	20.3	17.4	18.7	20.1	21.5	23.0	18.5	20.0	21.5	23.0	24.5	20.0	21.6
135	45.72	11.18	1104	16.8	18.6	20.2	21.0	21.9	23.0	17.2	19.8	22.3	23.7	25.5	27.9	43.0	48.8	53.9	56.6	59.8	63.8	41.5	48.5	55.2	59.1	63.9	70.5	17.9	18.5	19.2	20.2	21.2	20.7	21.4	22.2	23.4	24.6	23.3	24.1	25.1	26.4	27.8	24.8	25.7	26.7	28.2	29.6	26.7	27.7
137	45.76	11.21	601	16.6	20.5	25.2	28.4	33.1	40.8	16.3	18.8	21.2	22.5	24.2	26.4	47.1	53.5	59.2	62.3	65.8	70.3	44.2	53.6	62.9	68.4	75.4	85.0	16.8	17.2	17.5	18.0	18.7	19.4	19.9	20.3	20.9	21.7	21.8	22.5	23.0	23.6	24.6	23.3	23.9	24.5	25.2	26.2	25.0	25.8
139	45.78	11.59	701	18.8	20.8	22.6	23.5	24.6	26.0	18.8	21.4	23.9	25.3	27.1	29.4	45.9	52.9	59.6	63.5	68.4	75.0	45.5	53.0	60.2	64.3	69.4	76.4	19.3	19.7	20.3	20.8	21.1	22.0	22.6	23.3	23.8	24.3	24.6	25.3	26.0	26.7	27.2	26.1	26.8	27.6	28.3	28.9	27.9	28.7
140	45.62	11.26	792	16.8	18.8	20.7	21.9	23.3	25.1	15.1	17.1	18.9	19.9	21.2	22.9	37.3	42.4	47.2	49.8	53.1	57.5	36.0	41.6	47.0	50.0	53.8	58.8	15.5	15.6	16.0	16.5	16.8	17.5	17.7	18.2	18.7	19.1	19.4	19.7	20.2	20.8	21.3	20.5	20.8	21.3	21.9	22.5	21.8	22.1
190	45.80	11.34	374	17.4	19.4	21.0	21.9	22.9	24.2	17.2	19.4	21.4	22.6	24.0	25.9	50.5	63.0	77.2	86.6	99.7	120.2	49.2	59.1	68.9	74.7	82.0	92.0	17.6	18.0	18.5	18.9	19.4	19.9	20.3	20.9	21.3	22.0	22.0	22.5	23.2	23.7	24.4	23.2	23.7	24.5	25.0	25.7	24.6	25.2
191	45.83	11.26	599	16.8	19.2	21.3	22.5	23.9	25.7	16.2	18.9	21.5	23.0	24.9	27.5	42.8	52.9	64.4	71.9	82.4	98.7	43.8	54.1	64.5	70.7	78.7	89.8	17.1	17.9	18.5	19.5	20.5	19.9	20.9	21.7	22.9	24.1	22.7	23.8	24.8	26.1	27.6	24.3	25.5	26.6	28.0	29.7	26.3	27.6
192	45.78	11.24	1031	17.2	20.8	24.6	27.0	30.3	35.1	18.6	21.7	24.7	26.4	28.5	31.5	46.4	57.8	70.8	79.5	91.5	110.5	49.7	61.2	72.8	79.6	88.5	100.7	19.3	19.9	20.4	21.2	22.1	22.6	23.2	23.9	24.8	26.0	25.8	26.5	27.4	28.4	29.7	27.6	28.4	29.3	30.4	31.9	29.9	30.8
199	46.26	12.30	466	14.6	17.3	20.6	22.7	25.8	30.6	14.8	17.0	19.2	20.4	21.9	24.0	38.8	45.5	52.1	56.0	60.9	67.7	38.9	46.3	53.6	57.8	63.2	70.7	15.5	16.1	16.8	17.3	18.3	17.9	18.7	19.5	20.1	21.2	20.2	21.1	22.1	22.8	24.0	21.5	22.5	23.6	24.3	25.6	23.1	24.3
200	46.05	11.75	616	16.0	18.7	21.5	23.2	25.4	28.7	15.1	18.0	20.9	22.6	24.8	27.8	33.0	38.3	43.4	46.4	50.1	55.3	29.2	33.8	38.3	40.8	44.0	48.3	16.2	17.1	18.0	19.3	20.6	19.3	20.5	21.6	23.2	24.8	22.5	23.9	25.2	27.1	29.0	24.3	25.9	27.4	29.4	31.6	26.6	28.4
203	46.34	11.80	2005	11.3	13.1	14.8	15.8	17.0	18.8	12.3	14.9	17.6	19.2	21.3	24.3	28.4	33.5	38.7	41.9	46.0	51.8	27.5	33.2	39.1	42.7	47.3	53.9	14.4	16.7	18.9	21.4	23.5	17.5	20.3	23.1	26.3	29.0	20.7	23.9	27.3	31.2	34.7	22.7	26.1	29.8	34.2	38.3	25.3	29.1
216	46.08	12.41	1017	18.1	21.0	23.9	25.5	27.6	30.5	16.8	19.6	22.3	23.8	25.8	28.5	44.3	51.3	58.4	62.7	68.2	76.0	40.2	47.0	53.6	57.4	62.1	68.6	17.8	18.6	19.9	21.1	22.3	20.7	21.8	23.3	24.7	26.1	23.6	24.9	26.5	28.2	29.9	25.3	26.7	28.4	30.2	32.1	27.4	28.9
217	46.02	11.89	269	15.6	17.4	19.1	20.1	21.3	23.0	16.2	18.6	20.9	22.2	23.8	26.0	40.9	50.8	62.9	71.2	83.1	102.7	43.2	50.8	58.3	62.6	68.0	75.4	16.6	16.9	17.3	17.9	18.5	19.1	19.5	20.0	20.6	21.3	21.4	21.9	22.5	23.2	24.0	22.8	23.3	24.0	24.7	25.6	24.5	25.1
218	45.88	11.51	1019	16.9	18.9	20.8	21.8	23.1	24.7	16.9	19.2	21.4	22.7	24.3	26.4	41.8	48.8	56.0	60.4	66.2	74.5	40.8	47.9	54.8	58.8	64.0	71.0	17.9	18.8	19.6	20.5	21.2	20.4	21.4	22.3	23.5	24.4	22.7	23.9	24.9	26.4	27.5	24.1	25.3	26.3	28.0	29.3	25.8	27.0
223	46.36	11.87	1153	13.5	15.5	17.2	18.2	19.3	20.8	13.6	16.2	18.8	20.4	22.5	25.4	28.1	30.2	31.6	32.3	32.9	33.6	29.5	35.0	40.7	44.1	48.5	54.6	15.1	16.8	18.6	20.5	22.2	18.1	20.2	22.4	24.7	26.9	21.2	23.6	26.2	29.0	31.6	23.0	25.7	28.6	31.5	34.4	25.4	28.3
224	46.42	12.33	774	14.0	15.4	16.4	16.9	17.5	18.1	14.6	17.5	20.4	22.1	24.3	27.4	30.7	37.2	44.0	48.3	53.9	62.2	29.9	35.3	40.7	43.8	47.7	53.2	16.0	17.3	18.8	20.2	21.6	19.1	20.8	22.6	24.4	26.1	22.3	24.3	26.4	28.6	30.7	24.1	26.3	28.7	31.1	33.4	26.6	29.0
235	46.28	12.24	581	15.3	18.7	23.1	26.2	30.9	39.0	16.1	18.7	21.3	22.8	24.8	27.4	37.1	42.3	46.9	49.4	52.5	56.4	38.2	45.3	52.4	56.6	62.0	69.4	17.3	18.3	19.5	20.5	21.9	20.2	21.5	22.9	24.2	25.7	23.0	24.6	26.3	27.8	29.5	24.6	26.4	28.2	29.9	31.6	26.7	28.6
236	46.18	12.40	815	17.2	18.9	20.5	21.3	22.2	23.4	17.3	19.8	22.2	23.6	25.4	27.8	44.3	48.8	52.3	54.1	56.0	58.2	38.9	44.8	50.6	53.9	58.0	63.6	18.2	19.2	19.9	20.6	21.1	20.9	22.0	22.8	23.6	24.6	23.5	24.7	25.7	26.8	27.9	25.0	26.2	27.4	28.6	29.8	26.9	28.2
237	46.54	12.13	1255	12.7	15.0	17.1	18.4	20.0	22.1	12.3	14.6	17.0	18.3	20.1	22.6	27.3	32.9	38.9	42.5	47.4	54.5	26.8	32.4	38.2	41.6	46.0	52.2	13.5	14.5	15.6	16.5	18.2	16.0	17.4	18.7	19.8	21.8	18.7	20.2	21.8	23.1	25.4	20.2	21.9	23.7	25.1	27.6	22.3	24.1
238	46.58	12.25	1734	13.2	16.8	20.9	23.7	27.5	33.4	14.2	17.5	20.9	23.0	25.8	29.8	28.4	36.5	46.7	53.9	64.6	82.7	29.3	34.9	40.4	43.8	48.0	54.0	16.4	18.5	20.5	23.1	26.6	20.3	23.0	25.6	28.7	33.2	24.3	27.8	30.9	34.5	40.1	26.8	30.7	34.3	38.3	44.3	30.1	34.6
239	46.30	11.93	851	11.5	12.9	14.1	14.6	15.3	16.1	11.9	14.1	16.2	17.4	19.1	21.3	25.8	28.9	31.5	32.8	34.3	36.1	25.6	29.7	33.7	36.1	39.1	43.2	13.1	14.2	15.4	16.7	18.0	15.5	16.8	18.3	19.8	21.4	17.8	19.4	21.1	22.9	24.8	19.2	21.0	22.8	24.8	26.8	21.0	23.0
246	46.58	12.58	1192	14.7	16.2	17.5	18.2	18.9	19.8	14.9	18.2	21.4	23.4	26.0	29.7	29.7	33.6	37.0	38.8	41.0	43.7	30.2	36.7	43.3	47.3	52.5	59.8	17.0	19.0	21.2	23.6	26.4	20.7	23.3	26.0	29.1	32.7	24.5	27.6	31.0	34.8	39.2	26.8	30.3	34.1	38.2	43.2	29.9	33.8
247	46.59	12.52	1285	12.1	14.1	16.2	17.5	19.3	21.9	11.5	13.3	15.2	16.2	17.6	19.4	27.7	34.5	42.8	48.4	56.4	69.6	23.7	27.3	30.8	32.9	35.4	38.9	12.2	13.0	13.7	14.4	15.3	14.3	15.2	16.1	17.0	18.0	16.3	17.3	18.4	19.4	20.7	17.4	18.5	19.7	20.9	22.2	18.9	20.1
248	45.95	11.61	1313	16.1	18.1	19.8	20.7	21.8	23.2	15.3	17.5	19.7	20.9	22.5	24.7	39.4	45.2	50.8	54.0	58.0	63.4	37.8	44.3	50.8	54.5	59.3	65.9	16.6	17.6	18.8	20.0	21.2	19.0	20.3	21.5	23.1	24.6	21.3	22.9	24.1	26.0	28.0	22.7	24.3	25.7	27.7	30.0	24.4	26.1
251	45.62	11.04	1033	19.1	21.1	23.0	24.1	25.4	27.2	18.6	20.8	22.9	24.0	25.5	27.5	44.7	49.4	53.4	55.5	57.9	60.9	43.2	49.4	55.2	58.5	62.7	68.3	19.5	20.1	20.9	22.0	23.0	21.8	22.6	23.5	24.7	25.7	24.1	25.0	26.0	27.2	28.4	25.4	26.3	27.3	28.7	29.9	27.0	28.0
346	46.13	12.32	397	24.0	27.8	31.4	33.4	35.9	39.2	21.4	24.5	27.4	29.0	31.0	33.7	39.8	47.4	55.4	60.2	66.5	75.7	34.4	40.2	45.8	49.0	53.0	58.4	22.1	22.8	23.5	24.0	24.4	25.3	26.1	26.9	27.5	28.0	28.3	29.3	30.1	30.8	31.5	30.0	31.0	31.9	32.7	33.4	32.1	33.2
348	46.19	12.41	1133	27.3	30.7	33.8	35.5	37.4	40.0	25.5	29.6	33.6	35.8	38.7	42.5	44.7	51.5	58.0	61.6	66.2	72.4	38.5	44.5	50.1	53.3	57.3	62.7	26.3	27.1	27.9	28.3	28.6	30.6	31.5	32.5	32.9	33.4	34.7	35.8	36.8	37.4	38.0	37.1	38.3	39.3	40.0	40.6	40.0	41.4
Aadorf_Tanikon	47.48	8.90	539	15.2	17.7	20.1	21.4	23.1	25.2	15.8	19.5	23.3	25.7	28.7	33.1	29.6	34.8	40.0	43.0	46.9	52.2	29.8	35.5	41.3	44.7	49.1	55.2	17.2	18.8	20.4	22.3	24.2	21.3	23.3	25.5	28.0	30.5	25.6	28.0	30.7	34.0	37.3	28.2	30.9	34.0	37.7	41.4	31.6	34.7
Acquarossa_Comprovasco	46.46	8.94	572	12.2	14.7	17.2	18.7	20.7	23.5	12.6	15.1	17.7	19.2	21.2	23.9	31.6	39.3	47.6	52.9	59.9	70.4	32.7	40.4	48.3	53.1	59.3	68.1	14.1	15.4	17.1	18.7	21.0	17.0	18.6	20.8	22.8	25.7	19.9	21.9	24.5	27.1	30.5	21.7	23.9	26.7	29.7	33.3	23.9	26.5
Adelboden	46.49	7.56	1290	13.7	16.8	20.1	22.1	24.8	28.9	14.7	18.1	21.8	24.0	26.9	31.2	28.7	35.2	42.1	46.5	52.3	61.0	30.2	37.7	45.7	50.7	57.4	67.2	17.8	21.2	24.3	27.9	32.5	22.2	26.6	30.8	35.6	41.8	27.1	32.2	37.1	43.9	51.9	30.2	35.7	41.4	49.1	58.4	34.3	40.4
Aigle	46.33	6.92	381	10.1	12.3	14.7	16.3	18.4	21.7	10.4	12.4	14.4	15.6	17.1	19.2	20.7	25.7	31.5	35.3	40.7	49.1	20.8	24.2	27.6	29.6	32.1	35.5	11.5	12.4	13.4	14.3	15.2	13.7	14.8	16.1	17.3	18.5	15.8	17.3	18.8	20.3	21.8	17.2	18.6	20.4	22.2	23.9	18.9	20.5
Altdorf	46.89	8.62	439	10.3	12.7	15.2	16.9	19.1	22.4	10.8	13.2	15.6	17.1	19.0	21.8	20.4	24.7	29.3	32.3	36.3	42.2	20.3	23.7	27.1	29.1	31.7	35.2	12.4	13.7	15.2	16.9	18.6	15.2	16.9	18.8	20.8	23.0	18.0	20.2	22.4	24.7	27.5	19.7	22.2	24.6	27.1	30.2	21.9	24.8
Basel_Binningen	47.54	7.58	314	14.1	15.8	17.1	17.7	18.5	19.3	14.5	17.9	21.3	23.4	26.2	30.1	26.2	30.9	35.7	38.5	42.2	47.5	27.1	32.9	38.8	42.3	46.9	53.4	15.7	16.9	18.5	19.9	21.7	19.4	21.0	23.0	24.8	27.3	23.2	25.2	27.6	30.0	33.2	25.6	27.8	30.4	33.2	36.8	28.6	31.2
Bern_Zollikofen	46.99	7.46	548	13.1	15.2	17.1	18.2	19.5	21.2	13.6	16.3	19.0	20.6	22.7	25.6	26.1	31.7	37.9	41.8	47.3	55.5	27.1	32.3	37.5	40.6	44.5	50.0	14.5	15.4	16.5	17.5	18.4	17.5	18.6	20.0	21.3	22.6	20.5	21.8	23.5	25.2	26.8	22.2	23.7	25.7	27.6	29.4	24.5	26.2
Buchs_Aarau	47.38	8.08	389	14.7	17.3	19.7	21.1	22.8	25.1	14.9	18.3	21.8	23.9	26.7	30.6	28.6	33.5	38.1	40.8	44.1	48.5	29.0	35.4	41.8	45.7	50.8	57.8	16.1	17.3	18.7	20.1	21.7	19.8	21.5	23.2	25.1	27.3	23.7	25.7	27.8	30.4	33.2	26.0	28.3	30.7	33.6	36.8	29.0	31.7
Bullet_La_Fretaz	46.84	6.58	1186	14.9	18.5	22.3	24.6	27.7	32.1	14.4	17.7	21.1	23.1	25.8	29.6	31.1	38.0	45.3	49.7	55.5	63.9	30.2	36.8	43.6	47.7	53.1	60.6	15.7	17.0	18.2	19.5	21.0	19.4	21.0	22.6	24.2	26.2	23.1	25.1	27.1	29.2	31.6	25.3	27.7	29.8	32.2	34.9	28.3	31.0
Chasseral	47.13	7.05	1531	12.2	14.5	16.7	18.0	19.7	21.9	13.4	16.5	19.7	21.7	24.3	28.0	26.2	32.8	40.5	45.7	53.0	64.7	28.1	34.0	40.1	43.7	48.4	55.0	14.7	15.7	17.0	18.2	19.6	18.1	19.4	21.1	22.6	24.5	21.6	23.3	25.3	27.3	29.6	23.8	25.7	27.9	30.2	32.8	26.7	28.8
Chur	46.87	9.53	567	10.5	12.8	15.1	16.5	18.3	20.7	10.6	13.9	17.5	19.8	23.0	27.7	19.2	24.6	31.4	36.1	43.2	55.2	19.2	22.8	26.4	28.5	31.3	35.1	12.3	14.3	16.3	18.5	21.0	16.1	18.9	21.6	24.7	28.1	20.4	24.1	27.7	31.8	36.2	23.1	27.4	31.6	36.4	41.4	26.8	31.9
Cimetta	46.20	8.79	1558	17.1	19.5	21.8	23.0	24.6	26.6	17.0	19.8	22.4	23.9	25.8	28.4	44.0	50.9	57.1	60.5	64.6	69.9	44.0	51.7	59.2	63.5	69.0	76.4	17.8	18.3	18.8	19.7	20.6	20.6	21.3	22.0	23.1	24.1	23.4	24.2	25.1	26.3	27.4	25.0	25.9	26.9	28.2	29.4	27.1	28.1
Col_du_Grand_St-Bernard	45.87	7.17	2504	9.8	12.6	15.9	18.2	21.4	26.5	9.4	11.2	12.9	13.9	15.2	17.0	23.1	29.9	38.5	44.6	53.6	68.9	22.9	26.8	30.5	32.7	35.4	39.1	9.7	10.0	10.5	10.8	11.3	11.6	12.0	12.5	13.0	13.5	13.4	13.9	14.5	15.0	15.6	14.5	15.0	15.8	16.2	17.0	15.8	16.5
Davos	46.81	9.84	1569	9.2	10.9	12.6	13.6	14.8	16.4	9.3	11.2	13.2	14.4	16.0	18.2	16.7	21.0	26.7	30.9	37.3	48.4	17.3	19.7	22.0	23.3	25.0	27.3	10.2	11.1	12.6	13.9	15.3	12.3	13.7	15.4	17.0	18.8	14.6	16.4	18.3	20.3	22.4	16.0	18.1	20.1	22.3	24.6	17.9	20.2
Disentis	46.71	8.85	1141	8.7	10.7	12.7	14.0	15.7	18.2	8.9	10.9	12.9	14.2	15.8	18.2	18.3	22.7	27.6	30.9	35.4	42.6	18.4	21.6	24.8	26.6	29.0	32.2	10.3	11.7	13.6	15.4	17.5	12.7	14.7	17.1	19.3	21.9	15.2	17.7	20.7	23.4	26.5	16.8	19.6	22.8	26.0	29.3	18.9	22.1
Engelberg	46.82	8.41	1025	12.0	14.0	16.1	17.4	19.1	21.5	13.0	15.5	17.9	19.4	21.3	24.0	22.9	25.4	27.6	28.8	30.2	31.9	24.2	27.8	31.3	33.4	36.1	39.8	14.7	16.3	18.1	19.6	21.3	17.4	19.5	21.7	23.7	25.7	20.2	22.7	25.5	27.8	30.2	21.9	24.7	27.8	30.3	32.9	24.1	27.2
Evolene_Villa	46.11	7.51	1841	6.0	7.5	9.2	10.4	12.1	14.6	6.4	7.7	9.0	9.9	10.9	12.5	12.7	16.1	20.9	24.6	30.4	41.4	14.1	16.2	18.3	19.5	21.1	23.1	7.0	7.7	8.7	9.6	10.8	8.5	9.6	10.6	11.8	13.3	10.1	11.4	12.5	14.3	16.0	11.1	12.4	13.8	15.8	17.7	12.4	13.9
Fahy	47.42	6.94	596	13.5	15.6	17.6	18.7	20.0	21.8	13.5	15.9	18.4	19.8	21.6	24.2	27.4	32.1	36.7	39.4	42.8	47.5	27.5	33.0	38.6	41.8	46.1	51.9	14.2	14.8	15.4	16.0	16.7	16.8	17.6	18.4	19.2	20.1	19.4	20.4	21.4	22.4	23.5	20.9	22.0	23.2	24.3	25.5	22.9	24.1
Geneve_Cointrin	46.25	6.13	410	12.0	14.3	16.6	18.0	19.8	22.2	11.7	14.0	16.2	17.6	19.3	21.6	24.2	27.7	30.7	32.3	34.2	36.5	24.2	28.6	33.0	35.5	38.7	43.1	12.2	12.5	12.9	13.2	13.5	14.5	15.0	15.5	16.0	16.3	16.9	17.5	18.1	18.7	19.1	18.3	19.0	19.7	20.3	20.8	20.1	20.9
Glarus	47.03	9.07	527	13.9	17.1	20.5	22.6	25.4	29.7	14.5	17.9	21.4	23.6	26.4	30.5	23.9	28.0	32.1	34.6	37.8	42.3	25.8	30.4	35.1	37.9	41.4	46.4	16.7	18.9	21.4	23.9	27.1	20.7	23.4	26.6	30.0	34.0	24.9	28.1	32.1	36.3	41.1	27.4	31.0	35.4	40.0	45.8	30.8	34.8
Grimsel_Hospiz	46.57	8.33	1913	7.1	9.2	11.5	13.1	15.4	18.9	7.5	9.2	11.0	12.2	13.7	15.8	15.8	19.7	24.4	27.5	32.0	39.1	15.7	18.2	20.7	22.2	24.0	26.6	8.6	10.1	11.6	13.5	16.0	10.8	12.7	14.7	17.4	20.7	13.0	15.5	18.2	21.6	25.9	14.4	17.4	20.5	24.2	29.0	16.3	19.8
Gutsch_Andermatt	46.65	8.62	2241	7.4	8.9	10.5	11.4	12.6	14.3	7.5	8.9	10.3	11.2	12.3	13.8	19.5	22.6	25.6	27.2	29.3	32.0	18.5	21.2	23.8	25.2	27.1	29.6	8.3	9.2	10.2	11.4	12.7	9.9	11.1	12.3	13.7	15.3	11.6	12.9	14.4	16.1	18.1	12.6	14.0	15.7	17.6	19.9	13.8	15.4
Guttingen	47.60	9.28	452	12.5	14.9	17.2	18.6	20.4	22.8	12.9	15.5	18.2	19.7	21.7	24.6	26.3	33.6	42.2	47.9	56.1	69.0	27.3	33.3	39.5	43.2	47.9	54.7	13.9	14.9	15.9	17.1	18.2	16.7	18.0	19.3	20.8	22.2	19.6	21.1	22.6	24.5	26.4	21.3	23.0	24.7	26.8	28.8	23.5	25.4
Interlaken	46.67	7.87	578	12.8	14.9	16.9	17.9	19.2	20.9	13.6	16.6	19.8	21.7	24.2	27.7	27.4	34.0	41.4	46.3	52.9	63.2	27.9	33.6	39.5	43.0	47.6	54.2	15.4	17.1	19.1	21.2	23.5	18.9	21.1	23.5	26.3	29.2	22.6	25.3	28.2	31.5	35.2	24.9	27.9	31.0	34.7	38.9	27.8	31.2
La_Chaux-de-Fonds	47.08	6.79	1017	15.6	18.5	21.2	22.7	24.6	27.1	16.1	20.0	24.1	26.6	29.9	34.7	32.3	40.7	50.3	56.5	65.2	78.7	33.8	42.0	50.6	55.8	62.7	72.6	17.8	19.5	21.5	23.3	25.5	22.3	24.4	26.9	29.3	32.3	26.9	29.5	32.7	35.7	39.4	29.8	32.7	36.2	39.7	43.7	33.5	36.9
La_Dole	46.42	6.10	1583	12.2	13.5	14.5	15.0	15.5	16.1	12.3	14.4	16.5	17.8	19.5	21.7	26.6	30.7	34.7	36.9	39.8	43.6	25.9	30.1	34.2	36.5	39.5	43.6	13.3	14.1	15.1	16.2	17.3	15.6	16.7	17.9	19.2	20.6	18.0	19.3	20.8	22.2	24.0	19.4	20.8	22.4	24.1	25.9	21.1	22.8
Le_Moleson	46.55	7.02	1798	10.2	12.1	13.9	15.1	16.5	18.4	10.5	12.4	14.4	15.5	17.0	19.0	24.6	29.6	34.5	37.3	40.9	45.7	25.3	30.6	36.0	39.2	43.3	49.2	11.1	11.6	12.1	12.6	13.2	13.2	13.8	14.4	15.1	15.8	15.3	16.0	16.8	17.6	18.5	16.5	17.3	18.2	19.0	20.0	18.1	19.0
Locarno_Monti	46.17	8.79	334	20.1	23.2	26.2	27.9	30.0	32.8	19.9	22.8	25.5	27.0	29.0	31.6	48.5	58.3	68.6	75.0	83.6	96.1	48.8	56.9	64.6	69.1	74.7	82.2	19.9	19.7	19.5	19.6	19.7	22.8	22.7	22.5	22.5	22.7	25.5	25.4	25.3	25.3	25.5	27.1	27.0	26.9	26.9	27.1	29.0	29.0
Lugano	46.00	8.96	271	20.1	23.4	26.7	28.7	31.3	34.8	19.8	22.6	25.2	26.8	28.7	31.2	48.9	56.2	63.2	67.3	72.3	79.0	49.4	56.9	64.0	68.1	73.2	80.0	20.4	21.1	21.7	22.5	23.4	23.3	24.1	24.9	25.8	26.8	26.1	27.1	27.9	29.0	30.1	27.7	28.7	29.7	30.8	32.0	29.7	30.8
Luzern	47.04	8.30	453	14.0	15.7	17.3	18.2	19.2	20.6	15.0	17.4	19.9	21.3	23.2	25.7	31.3	37.3	43.8	48.0	53.5	61.8	32.5	38.6	44.8	48.5	53.2	59.7	16.2	17.3	18.5	19.7	20.9	19.0	20.3	21.8	23.3	24.8	21.6	23.2	25.0	26.8	28.7	23.2	25.0	26.9	28.9	31.0	25.3	27.2
Magadino_Cadenazzo	46.16	8.93	204	18.6	21.6	24.5	26.3	28.5	31.6	19.0	21.7	24.4	25.9	27.8	30.3	46.6	51.7	56.3	58.8	61.8	65.5	47.2	53.9	60.2	63.8	68.3	74.3	20.0	20.8	21.5	22.6	23.6	22.9	23.8	24.8	26.0	27.2	25.7	26.8	27.9	29.3	30.6	27.3	28.5	29.7	31.2	32.6	29.3	30.6
Montana	46.30	7.46	1425	6.5	7.7	8.8	9.5	10.3	11.3	6.8	8.2	9.7	10.5	11.6	13.1	13.3	15.3	17.3	18.5	20.0	22.1	13.9	15.8	17.6	18.6	19.9	21.6	7.4	7.9	8.4	9.0	9.6	8.9	9.5	10.1	10.9	11.7	10.4	11.2	11.9	12.8	13.9	11.3	12.2	13.0	14.0	15.1	12.5	13.5
Napf	47.00	7.94	1356	14.9	17.1	19.2	20.3	21.7	23.4	15.7	18.9	22.1	24.0	26.5	30.0	30.1	34.6	38.7	40.9	43.6	47.1	31.5	37.6	43.7	47.2	51.9	58.3	17.0	18.4	19.7	21.4	22.9	20.5	22.2	23.9	26.0	28.1	24.1	26.1	28.2	30.8	33.4	26.3	28.5	30.8	33.6	36.5	29.1	31.5
Neuchatel	47.00	6.95	443	13.9	16.7	19.5	21.1	23.0	25.7	14.0	17.2	20.4	22.4	24.9	28.5	29.9	39.5	51.1	59.0	70.4	89.0	30.4	38.4	46.8	52.0	58.9	68.7	15.0	15.9	16.8	17.6	18.6	18.4	19.6	20.9	21.8	23.1	22.0	23.5	25.0	26.1	27.7	24.1	25.8	27.5	28.7	30.5	26.9	28.8
Nyon_Changins	46.40	6.23	447	11.6	14.5	17.9	20.2	23.4	28.4	12.1	14.7	17.4	19.0	21.1	24.1	24.8	31.5	39.4	44.7	52.4	64.7	25.1	30.5	35.9	39.2	43.4	49.3	13.2	14.2	15.3	16.3	17.5	16.1	17.5	18.8	20.0	21.6	19.1	20.8	22.5	23.9	25.9	21.0	22.9	24.7	26.3	28.5	23.3	25.5
Payerne	46.81	6.94	488	13.3	16.4	19.9	22.0	25.0	29.4	13.3	16.2	19.2	21.0	23.4	26.7	26.4	33.8	42.4	48.3	56.5	69.6	27.2	33.7	40.4	44.5	49.8	57.4	14.1	15.1	15.9	16.9	17.9	17.3	18.6	19.7	20.9	22.2	20.5	22.1	23.5	25.0	26.6	22.5	24.3	25.9	27.6	29.3	25.0	27.1
Pilatus	46.98	8.25	2002	12.5	15.6	18.9	21.0	23.9	28.2	13.1	15.7	18.4	20.0	22.0	24.9	26.8	34.7	44.2	50.8	60.3	75.8	27.6	32.9	38.3	41.4	45.5	51.0	13.8	14.5	15.1	15.7	16.2	16.6	17.5	18.3	19.1	19.8	19.5	20.6	21.6	22.5	23.4	21.2	22.4	23.6	24.6	25.6	23.4	24.8
Piotta	46.51	8.69	990	11.8	13.7	15.5	16.5	17.7	19.3	12.7	15.5	18.3	20.1	22.3	25.5	27.4	32.3	37.0	39.8	43.4	48.3	28.1	33.2	38.3	41.3	45.1	50.4	14.4	16.3	18.4	20.8	23.6	17.8	20.1	22.7	25.7	29.3	21.3	24.0	27.3	30.9	35.3	23.4	26.4	30.0	34.1	39.0	26.2	29.6
Piz_Corvatsch	46.42	9.82	3223	5.2	6.2	7.3	8.0	8.9	10.2	5.4	6.4	7.4	8.0	8.8	9.9	13.0	15.3	18.0	19.7	22.1	25.9	13.4	15.0	16.6	17.4	18.5	19.9	5.9	6.6	7.2	7.9	8.7	7.1	7.9	8.7	9.6	10.4	8.3	9.3	10.2	11.2	12.1	9.0	10.1	11.1	12.2	13.3	9.9	11.1
Plaffeien	46.75	7.27	1024	14.3	15.9	17.3	18.0	18.8	19.9	14.6	17.2	19.7	21.3	23.2	25.8	29.8	36.0	42.5	46.6	52.0	60.0	31.5	37.5	43.4	47.0	51.5	57.9	15.6	16.5	17.6	18.6	19.5	18.4	19.5	20.8	22.1	23.3	21.1	22.5	24.0	25.6	27.0	22.7	24.2	25.9	27.6	29.3	24.8	26.5
Poschiavo_Robbia	46.35	10.06	1095	10.1	11.9	13.5	14.4	15.4	16.8	9.9	12.0	14.3	15.6	17.3	19.8	22.0	28.7	37.1	43.1	52.0	67.1	22.3	26.5	30.7	33.2	36.4	40.8	11.2	12.7	14.4	16.4	18.4	13.8	15.7	17.8	20.1	23.0	16.5	18.8	21.2	24.1	27.9	18.1	20.7	23.4	26.6	30.8	20.2	23.1
Pully	46.51	6.67	426	13.0	14.8	16.3	17.0	18.0	19.1	13.0	15.2	17.4	18.7	20.4	22.6	27.3	32.5	37.6	40.6	44.4	49.7	27.7	33.0	38.2	41.3	45.2	50.6	13.5	14.0	14.6	15.1	15.6	15.9	16.6	17.2	17.9	18.6	18.3	19.1	19.9	20.7	21.5	19.6	20.5	21.4	22.4	23.2	21.4	22.4
Robiei	46.44	8.51	1878	11.6	12.9	14.1	14.7	15.5	16.3	11.9	14.0	16.1	17.3	18.9	21.1	29.4	35.5	42.8	47.7	54.7	65.9	30.3	35.2	39.9	42.6	46.1	50.7	12.7	13.6	14.6	15.7	16.9	15.1	16.2	17.3	18.7	20.0	17.4	18.6	20.0	21.6	23.2	18.7	20.1	21.7	23.3	25.0	20.4	22.0
Runenberg	47.43	7.88	597	12.5	15.1	17.8	19.5	21.7	24.9	12.9	15.3	17.7	19.1	21.0	23.6	25.4	31.2	37.5	41.5	47.0	55.1	26.0	30.8	35.6	38.5	42.1	47.2	13.7	14.6	15.4	16.5	17.5	16.3	17.4	18.4	19.7	21.0	18.9	20.2	21.5	23.0	24.6	20.5	21.9	23.4	25.0	26.7	22.4	24.1
S_Bernardino	46.46	9.18	1641	11.2	13.2	15.4	16.7	18.4	20.9	11.5	13.7	15.9	17.3	19.0	21.4	25.4	29.4	33.7	36.3	39.7	44.8	25.6	29.4	33.1	35.3	38.0	41.6	12.7	14.1	15.6	17.3	18.9	15.2	17.1	18.8	20.6	22.5	17.8	20.1	21.8	24.0	26.4	19.4	21.8	23.6	26.0	28.7	21.4	24.0
Samedan	46.53	9.88	1710	6.0	7.6	9.4	10.6	12.3	15.1	6.4	8.1	9.9	11.1	12.6	14.8	12.3	15.0	18.3	20.6	24.1	29.9	12.8	14.3	15.8	16.6	17.7	19.1	7.5	9.2	10.9	12.9	15.2	9.6	11.8	14.0	16.7	19.7	12.0	14.7	17.5	20.9	24.7	13.5	16.5	19.8	23.5	27.8	15.5	19.0
Santis	47.25	9.34	2348	14.1	16.4	18.7	20.1	21.8	24.2	14.7	17.6	20.6	22.4	24.7	28.0	33.8	41.8	50.8	56.6	64.6	76.8	35.0	42.1	49.4	53.8	59.4	67.3	16.3	17.9	19.7	21.8	24.0	19.5	21.5	23.6	26.2	28.9	22.7	25.1	27.8	30.3	33.4	24.6	27.3	30.3	33.2	36.1	27.2	30.0
Schaffhausen	47.69	8.62	425	14.1	17.8	22.2	25.2	29.4	36.1	14.6	18.1	21.8	24.0	27.0	31.2	28.8	34.1	39.2	42.0	45.5	50.2	28.4	35.2	42.2	46.5	52.0	60.0	15.8	17.1	18.9	20.4	22.4	19.7	21.4	23.6	25.8	28.5	23.8	26.0	28.6	31.6	35.0	26.3	28.9	31.8	35.2	39.0	29.6	32.6
Scuol	46.79	10.28	1271	7.4	9.0	10.6	11.6	12.8	14.6	7.4	9.1	10.9	12.0	13.4	15.4	15.8	18.9	22.1	24.1	26.7	30.5	14.8	16.9	19.0	20.3	21.8	23.9	8.2	9.0	10.2	11.4	12.4	10.2	11.3	12.7	14.2	15.5	12.2	13.7	15.3	17.1	18.7	13.5	15.2	16.9	19.0	20.7	15.1	17.2
Sion	46.22	7.33	482	8.4	10.7	13.1	14.7	16.8	19.8	8.9	11.8	15.0	17.0	19.8	24.0	14.7	20.2	27.8	33.6	42.8	59.8	15.7	19.0	22.4	24.5	27.2	30.9	10.6	12.3	14.6	17.4	20.7	14.3	16.6	19.8	23.6	28.1	18.3	21.5	25.7	30.6	36.5	21.0	24.6	29.5	35.2	42.0	24.6	29.0
St_Gallen	47.43	9.40	781	15.3	18.5	21.9	24.0	26.7	30.5	16.0	19.4	23.0	25.1	27.9	31.8	33.1	40.5	48.6	53.6	60.4	70.4	34.5	41.8	49.2	53.6	59.3	67.4	17.2	18.6	19.9	21.4	22.7	21.0	22.8	24.5	26.5	28.2	24.8	27.0	29.2	31.8	34.0	27.2	29.6	32.0	35.0	37.6	30.2	33.0
Stabio	45.84	8.93	351	19.9	21.4	22.4	22.9	23.4	24.0	19.6	22.1	24.4	25.7	27.4	29.5	49.3	55.8	61.4	64.5	68.1	72.7	50.7	58.6	66.2	70.5	75.9	83.1	19.8	20.0	20.0	20.2	20.5	22.3	22.6	22.7	22.9	23.3	24.7	25.0	25.1	25.5	25.9	26.0	26.3	26.5	26.9	27.3	27.6	28.0
Ulrichen	46.50	8.31	1356	7.0	9.1	11.5	13.1	15.4	19.2	7.7	9.5	11.5	12.7	14.3	16.6	14.7	17.5	20.7	22.8	25.8	30.5	14.9	17.0	19.0	20.1	21.5	23.4	8.9	10.2	11.9	13.9	15.8	11.1	12.9	15.3	17.6	20.5	13.5	15.8	18.9	22.0	25.8	15.1	17.7	21.3	24.8	29.1	17.1	20.2
Visp	46.30	7.84	640	5.3	7.5	10.5	12.8	16.5	23.1	5.6	7.1	8.8	9.8	11.2	13.3	11.3	14.1	17.3	19.5	22.6	27.6	11.6	13.4	15.2	16.2	17.5	19.2	6.3	7.1	8.1	9.2	10.4	8.2	9.4	10.5	11.9	13.5	10.1	11.7	13.1	15.0	16.9	11.3	13.2	14.8	16.9	19.4	13.0	15.2
Wadenswil	47.22	8.68	498	16.0	18.6	21.0	22.4	24.0	26.1	17.0	20.6	24.4	26.7	29.7	34.0	35.9	44.6	53.9	59.7	67.4	78.8	34.7	41.6	48.6	52.8	58.1	65.6	18.4	19.9	21.5	23.1	24.8	22.4	24.3	26.4	28.6	30.8	26.5	28.9	31.5	34.2	37.0	29.0	31.7	34.5	37.6	40.8	32.3	35.3
Weissfluhjoch	46.83	9.81	2628	9.4	12.3	15.6	17.9	21.0	26.1	10.6	13.1	15.7	17.3	19.5	22.5	19.0	23.6	29.0	32.5	37.6	45.7	20.1	23.3	26.4	28.2	30.5	33.7	12.3	14.2	16.4	19.1	21.9	15.4	18.0	20.9	24.5	28.1	18.7	22.2	25.7	30.1	34.4	20.7	24.8	28.6	33.6	38.4	23.5	28.3
Wynau	47.26	7.79	427	14.4	17.6	20.9	23.0	25.6	29.3	15.0	18.2	21.5	23.5	26.1	29.8	29.6	35.2	40.7	43.9	48.0	53.7	30.1	36.2	42.4	46.1	50.9	57.6	16.3	17.6	19.1	20.9	22.6	19.9	21.5	23.6	25.7	28.0	23.5	25.6	28.0	30.8	33.5	25.7	28.1	30.7	33.8	36.9	28.6	31.3
Zermatt	46.03	7.75	1610	4.4	5.5	6.6	7.3	8.3	9.8	4.3	5.1	5.9	6.4	7.0	7.8	9.9	11.2	12.5	13.3	14.2	15.5	9.8	10.8	11.7	12.2	12.9	13.7	4.7	5.2	5.7	6.1	6.7	5.6	6.2	6.8	7.5	8.2	6.6	7.3	8.0	8.8	9.7	7.2	7.9	8.8	9.7	10.7	7.9	8.7
Zurich_Affoltern	47.43	8.52	438	14.0	17.3	20.8	23.0	25.9	30.2	13.8	16.5	19.2	20.7	22.8	25.6	27.2	32.3	37.2	40.1	43.7	48.7	27.3	33.0	38.8	42.3	46.8	53.0	14.7	15.7	16.7	18.0	19.3	17.7	18.8	20.1	21.7	23.5	20.6	22.0	23.6	25.6	27.7	22.3	23.9	25.6	27.9	30.2	24.5	26.4
Zurich_Fluntern	47.38	8.57	552	14.8	17.6	20.3	21.8	23.7	26.2	15.0	18.3	21.6	23.7	26.3	30.1	27.9	35.0	42.8	47.8	54.8	65.3	29.1	35.3	41.6	45.4	50.3	57.1	16.3	17.7	19.3	21.0	22.7	20.0	21.7	23.8	26.0	28.3	23.7	26.0	28.5	31.2	34.2	26.0	28.5	31.3	34.3	37.8	29.0	31.9
Zurich_Kloten	47.48	8.54	422	12.2	13.7	15.0	15.6	16.4	17.3	12.3	14.7	17.0	18.4	20.2	22.7	26.3	32.2	38.1	41.7	46.3	52.8	26.6	31.9	37.3	40.5	44.7	50.5	13.2	14.1	14.8	15.9	17.0	15.7	16.9	17.9	19.1	20.6	18.3	19.7	20.9	22.5	24.1	19.9	21.3	22.8	24.5	26.3	21.8	23.4
84107002	44.04	5.49	835	16.3	20.6	25.2	28.0	32.0	37.8	17.5	21.4	25.4	27.7	30.7	34.8	34.8	45.4	58.0	66.4	78.3	97.3	37.4	47.6	58.1	64.4	72.6	84.3	17.8	18.1	18.6	19.1	19.7	21.8	22.3	23.0	23.7	24.5	25.9	26.6	27.4	28.3	29.3	28.3	29.1	30.0	31.1	32.2	31.4	32.3
84031001	44.08	5.06	99	15.9	17.0	17.8	18.2	18.5	18.9	15.8	18.3	20.5	21.8	23.4	25.5	37.3	43.2	48.5	51.4	54.9	59.5	35.5	41.0	46.1	49.0	52.7	57.6	16.0	16.1	16.3	16.5	16.6	18.4	18.7	19.0	19.2	19.4	20.8	21.1	21.4	21.7	22.1	22.1	22.4	22.8	23.2	23.6	23.7	24.1
83083001	43.47	6.13	142	18.3	20.4	22.0	22.8	23.6	24.5	17.6	21.0	24.2	26.0	28.3	31.4	36.7	42.5	47.5	50.2	53.2	57.0	36.7	43.6	50.3	54.1	58.8	65.3	17.6	17.7	18.0	18.3	18.3	21.0	21.2	21.6	22.0	22.2	24.3	24.6	25.0	25.5	25.8	26.1	26.5	27.0	27.6	27.9	28.5	28.9
83061001	43.42	6.74	6	16.4	18.9	21.0	22.1	23.3	24.7	17.2	20.3	23.2	24.9	27.0	29.9	33.6	39.3	44.0	46.4	49.1	52.3	33.9	39.5	44.9	47.9	51.8	56.9	18.2	18.9	19.6	20.5	21.0	21.4	22.4	23.3	24.6	25.3	24.5	25.8	26.9	28.5	29.5	26.3	27.7	29.0	30.7	32.1	28.6	30.2
74182001	45.93	6.09	456	13.6	16.1	19.1	21.0	23.8	28.1	14.1	16.5	18.8	20.2	21.9	24.3	31.0	37.6	44.6	48.9	54.7	63.2	29.9	36.0	42.1	45.7	50.3	56.8	14.6	15.1	15.5	15.9	16.3	17.2	17.7	18.3	18.8	19.3	19.6	20.3	21.0	21.6	22.2	21.1	21.8	22.6	23.2	23.9	22.9	23.7
74056001	45.93	6.88	1042	9.9	11.6	13.3	14.3	15.5	17.1	10.4	12.4	14.4	15.6	17.2	19.4	17.2	20.3	23.8	26.0	29.1	33.8	18.1	20.9	23.5	25.1	27.1	29.8	11.7	13.2	15.0	16.6	18.5	13.9	16.0	18.0	19.9	22.2	16.3	19.0	21.0	23.3	26.0	17.7	20.6	22.8	25.4	28.3	19.6	22.8
73329001	45.64	5.88	232	13.0	16.2	19.9	22.3	25.8	31.4	13.9	16.8	19.7	21.5	23.8	27.0	24.7	31.2	39.7	45.7	54.9	70.7	27.4	32.8	38.2	41.5	45.6	51.5	15.2	16.3	17.6	19.0	20.4	18.4	19.9	21.5	23.3	25.1	21.7	23.4	25.5	27.7	29.9	23.7	25.6	27.9	30.4	32.8	26.3	28.5
73054001	45.61	6.76	849	9.4	11.7	14.4	16.3	18.9	23.2	10.1	12.3	14.5	15.8	17.6	20.0	19.1	30.0	51.5	72.6	114.2	216.3	19.9	24.0	28.1	30.5	33.7	38.1	11.4	12.5	13.6	15.0	16.6	13.9	15.4	16.9	18.6	20.5	16.6	18.3	20.2	22.3	24.7	18.2	20.1	22.2	24.6	27.2	20.3	22.4
38548001	45.08	5.56	1020	12.9	13.7	14.2	14.4	14.6	14.8	12.5	14.6	16.6	17.7	19.2	21.1	25.3	31.5	38.5	43.2	49.8	60.2	25.2	29.4	33.6	36.0	39.1	43.2	12.8	13.0	13.3	13.5	13.7	15.0	15.3	15.6	15.8	16.1	17.0	17.4	17.8	18.1	18.5	18.2	18.6	19.1	19.4	19.8	19.7	20.2
38384001	45.36	5.31	370	11.6	13.7	15.8	17.1	18.7	21.0	11.1	13.2	15.2	16.3	17.8	19.9	22.7	27.4	32.8	36.3	41.3	49.2	23.3	27.4	31.4	33.8	36.8	40.9	11.7	12.2	12.9	13.6	14.2	13.9	14.6	15.4	16.2	17.0	16.0	16.8	17.8	18.9	19.9	17.3	18.2	19.2	20.4	21.5	18.9	19.9
26361001	44.51	5.58	812	15.1	16.8	18.2	18.8	19.5	20.3	14.4	16.3	18.1	19.1	20.4	22.2	35.4	42.3	48.7	52.3	56.7	62.6	36.1	44.5	53.1	58.3	65.1	74.7	15.2	16.0	16.6	17.3	18.0	17.2	18.2	19.2	20.0	20.9	19.2	20.3	21.6	22.4	23.4	20.3	21.5	22.9	23.8	24.8	21.6	23.0
26340001	44.20	5.54	813	15.8	17.4	18.6	19.1	19.7	20.3	15.2	17.0	18.6	19.6	20.7	22.2	31.2	32.6	33.3	33.6	33.8	34.0	30.8	35.5	40.0	42.6	45.7	50.0	15.5	15.8	16.1	16.5	16.9	17.3	17.7	18.1	18.6	19.0	19.0	19.5	19.9	20.5	21.0	20.0	20.5	20.9	21.5	22.1	21.1	21.7
26307001	45.01	5.29	309	17.1	20.3	23.5	25.3	27.6	30.9	17.9	22.0	26.3	28.9	32.2	36.9	33.1	34.5	35.2	35.5	35.8	36.0	33.1	38.5	43.6	46.6	50.4	55.5	19.3	20.8	22.4	23.8	25.5	23.8	25.8	27.8	29.6	31.9	28.5	30.9	33.5	35.6	38.5	31.4	34.0	36.9	39.3	42.5	35.1	38.0
26258001	44.62	4.98	213	16.4	19.0	21.5	22.9	24.6	26.9	17.2	20.1	22.9	24.6	26.6	29.4	40.6	48.1	55.2	59.2	64.3	71.1	41.7	51.6	61.6	67.6	75.2	85.9	17.8	18.3	18.9	19.5	20.0	20.9	21.6	22.3	23.0	23.8	23.9	24.7	25.5	26.5	27.3	25.6	26.4	27.4	28.5	29.4	27.7	28.7
26168001	44.67	5.71	1060	12.9	15.5	18.0	19.5	21.5	24.2	13.5	16.2	18.9	20.5	22.5	25.4	31.9	37.3	42.3	45.1	48.5	53.1	31.4	38.8	46.3	50.9	56.8	65.1	14.7	15.7	16.7	17.7	18.8	17.6	19.0	20.2	21.4	22.8	20.5	22.2	23.7	25.3	26.9	22.3	24.1	25.7	27.6	29.3	24.5	26.6
26142001	44.67	5.62	1022	13.8	15.0	16.0	16.4	17.0	17.6	14.3	16.3	18.3	19.3	20.7	22.4	26.9	29.7	32.1	33.4	34.8	36.6	27.2	30.6	33.9	35.7	38.0	41.0	14.4	14.6	14.7	14.8	14.8	16.5	16.7	16.8	17.0	17.1	18.5	18.7	18.9	19.0	19.2	19.6	19.8	20.0	20.2	20.4	21.0	21.2
26056001	44.58	5.14	450	16.5	17.9	18.9	19.3	19.8	20.2	16.9	19.2	21.4	22.7	24.3	26.4	35.4	40.3	44.6	46.8	49.5	52.7	37.1	43.7	50.2	54.0	58.8	65.4	17.7	18.7	19.5	20.3	21.2	20.2	21.3	22.4	23.3	24.4	22.5	23.9	25.0	26.1	27.4	23.9	25.3	26.6	27.8	29.2	25.6	27.2
26047001	44.54	5.45	1040	12.9	13.7	14.2	14.5	14.7	15.0	12.9	14.9	16.8	17.9	19.2	21.1	26.7	29.1	31.0	31.9	32.9	34.0	26.2	30.2	34.0	36.1	38.9	42.5	13.3	13.7	14.2	14.6	15.0	15.4	16.0	16.6	17.0	17.5	17.4	18.1	18.8	19.3	19.9	18.6	19.3	20.1	20.7	21.3	20.0	20.9
26035001	44.78	5.14	364	16.0	18.4	20.4	21.4	22.7	24.1	16.9	19.4	21.8	23.2	24.9	27.1	32.5	41.6	52.1	59.2	69.2	85.1	40.3	49.3	58.4	63.8	70.7	80.4	17.2	17.4	17.7	17.9	18.2	19.8	20.1	20.5	20.8	21.1	22.3	22.7	23.1	23.5	23.9	23.7	24.2	24.6	25.1	25.5	25.4	26.0
13001009	43.53	5.42	174	15.0	16.3	17.3	17.7	18.1	18.5	14.6	16.0	17.2	18.0	18.8	19.9	34.0	36.6	38.3	39.0	39.6	40.3	32.6	37.9	42.8	45.7	49.1	53.8	14.8	15.2	15.4	15.8	16.1	16.3	16.7	17.0	17.5	17.9	17.6	18.1	18.5	19.0	19.5	18.4	18.8	19.3	19.8	20.4	19.2	19.8
6088001	43.65	7.21	1	16.8	21.8	27.9	32.1	38.1	48.0	17.3	22.1	27.2	30.2	34.1	39.5	34.4	42.3	50.7	56.0	63.2	73.7	35.9	45.6	55.5	61.5	69.1	79.8	16.8	16.5	15.9	15.3	14.8	21.7	21.3	20.7	20.1	19.6	26.7	26.3	25.7	25.0	24.5	29.7	29.3	28.7	28.0	27.5	33.6	33.2
5170001	44.45	6.03	594	14.0	19.8	27.2	32.6	40.8	55.0	16.1	20.9	26.1	29.3	33.6	39.8	26.3	34.3	43.6	49.8	58.6	72.5	27.6	34.3	41.1	45.2	50.5	57.9	17.3	18.6	19.8	20.8	21.9	22.6	24.2	25.9	27.4	29.1	28.2	30.4	32.5	34.8	36.9	31.7	34.2	37.0	39.4	41.6	36.4	39.4
5126001	44.39	5.46	621	14.9	18.0	21.0	22.7	24.8	27.6	15.6	19.0	22.4	24.5	27.1	30.8	31.8	39.2	47.0	51.8	58.2	67.6	33.3	41.2	49.3	54.1	60.3	69.1	16.3	17.0	18.1	19.0	19.9	20.0	20.9	22.3	23.4	24.7	23.7	25.1	26.5	27.9	29.5	26.0	27.6	29.1	30.8	32.4	28.9	30.8
5046001	44.57	6.51	836	12.2	15.2	18.3	20.2	22.8	26.4	12.2	15.2	18.4	20.3	22.9	26.5	20.9	25.8	31.3	34.9	40.0	47.8	22.4	27.6	33.0	36.3	40.6	46.6	13.0	13.9	15.0	15.8	17.0	16.3	17.5	18.8	20.1	21.4	19.8	21.2	23.0	24.6	26.0	21.9	23.6	25.7	27.4	28.7	24.7	26.7
4019001	44.39	6.67	1160	10.1	11.8	13.4	14.4	15.5	16.9	10.4	13.1	15.8	17.5	19.8	23.0	17.6	20.1	22.2	23.4	24.7	26.4	17.7	21.1	24.5	26.6	29.2	32.9	11.7	13.0	14.6	16.2	17.4	14.8	16.5	18.6	20.7	22.2	18.0	20.2	22.9	25.5	27.5	20.0	22.5	25.5	28.5	30.8	22.6	25.6
3679	47.62	12.17	526	14.0	17.0	20.9	23.6	27.7	34.7	14.8	18.0	21.3	23.3	25.9	29.6	26.6	31.5	37.2	41.0	46.4	54.9	26.9	32.0	37.0	40.0	43.9	49.2	29.0	30.8	32.8	35.2	37.8	34.6	36.7	39.2	42.1	45.5	40.1	42.7	45.6	49.0	53.3	43.4	46.2	49.5	53.1	57.8	47.6	50.8
3730	47.40	10.28	808	12.5	14.5	16.4	17.5	18.9	20.7	13.4	16.4	19.6	21.5	24.0	27.6	25.8	28.7	31.3	32.6	34.1	36.1	27.1	32.9	38.7	42.2	46.8	53.2	29.5	31.7	34.1	36.3	38.5	35.8	38.8	41.7	44.5	47.4	42.3	46.2	49.5	53.1	56.7	46.2	50.5	54.2	58.2	62.3	51.3	56.2
3857	47.64	10.39	900	18.4	21.9	25.2	27.1	29.5	32.7	19.7	24.6	29.8	33.0	37.3	43.4	40.1	50.7	62.8	70.6	81.6	98.6	41.1	50.9	61.0	67.2	75.2	86.7	44.3	47.3	50.8	54.5	57.8	55.0	58.7	63.4	68.4	72.9	66.0	70.7	76.5	83.0	88.8	72.8	78.0	84.5	91.9	98.6	81.6	87.5
5941	47.68	12.47	685	14.3	16.5	18.7	20.0	21.6	23.9	15.4	18.3	21.2	23.0	25.2	28.4	27.7	32.1	36.7	39.4	43.0	48.1	32.1	39.1	46.3	50.6	56.3	64.3	35.6	39.0	42.9	47.1	50.2	43.5	47.7	52.6	57.8	62.2	51.6	56.7	62.7	69.0	74.5	56.6	62.2	68.8	75.8	82.1	63.0	69.5
7105	47.84	12.65	715	14.5	16.2	17.6	18.2	18.9	19.7	14.6	17.6	20.6	22.4	24.7	28.0	33.5	42.2	52.0	58.3	67.2	80.8	33.5	40.7	48.0	52.4	58.1	66.0	35.8	37.8	40.0	42.3	44.1	43.5	46.1	48.9	51.9	54.5	51.4	54.6	58.1	61.7	65.2	56.1	59.8	63.6	67.7	71.6	62.3	66.4
7424	47.77	12.91	455	13.8	14.8	15.3	15.6	15.8	16.0	15.2	18.4	21.6	23.6	26.2	29.8	27.2	32.4	38.6	42.8	48.7	58.2	29.2	34.0	38.6	41.4	44.9	49.7	31.2	33.0	35.2	37.4	39.4	36.3	38.6	41.2	43.8	46.4	41.4	44.2	47.1	50.2	53.3	44.4	47.4	50.5	53.9	57.4	48.3	51.5
220	46.78	10.53	1497	8.3	10.6	13.3	15.0	17.5	21.4	8.1	10.1	12.3	13.6	15.4	17.9	16.7	20.6	25.1	28.1	32.3	38.9	16.3	18.9	21.6	23.1	25.0	27.6	9.1	10.4	11.6	13.3	15.1	11.6	13.3	14.9	17.0	19.4	14.3	16.3	18.4	21.0	24.1	15.9	18.2	20.7	23.5	27.0	18.1	20.8
310	46.64	10.46	1227	5.9	7.3	8.9	9.9	11.2	13.2	5.8	7.0	8.2	8.9	9.9	11.2	13.0	16.0	19.5	21.9	25.3	30.6	13.2	15.3	17.3	18.4	19.8	21.7	6.4	7.1	7.9	8.9	9.8	7.8	8.7	9.7	10.8	12.0	9.2	10.4	11.4	12.8	14.2	10.1	11.3	12.5	14.0	15.6	11.2	12.6
970	46.62	10.78	697	10.3	11.8	13.1	13.8	14.7	15.8	10.7	13.1	15.6	17.2	19.1	22.0	20.6	25.1	29.9	32.9	36.8	42.6	20.6	24.6	28.5	30.9	33.9	38.0	11.9	13.2	14.7	16.9	18.8	14.7	16.4	18.3	20.8	23.3	17.5	19.7	22.1	25.0	28.0	19.3	21.8	24.4	27.5	30.9	21.6	24.4
2320	46.69	11.14	335	14.3	16.7	18.8	19.9	21.1	22.7	14.0	17.3	20.7	22.7	25.4	29.2	31.5	39.0	46.5	50.9	56.7	64.7	28.7	35.1	41.7	45.7	50.8	58.0	15.3	16.4	17.9	19.5	21.2	18.9	20.5	22.3	24.4	26.5	22.7	24.6	26.7	29.4	32.1	25.0	27.1	29.5	32.5	35.5	27.9	30.4
3450	46.91	11.31	1350	11.6	13.7	16.0	17.5	19.4	22.1	11.9	14.0	16.1	17.3	18.9	21.1	28.0	33.0	38.1	41.3	45.3	51.2	28.5	34.2	39.9	43.4	47.9	54.2	13.2	14.4	15.8	17.4	19.1	15.5	17.0	18.6	20.5	22.5	17.9	19.6	21.4	23.7	26.1	19.3	21.1	23.2	25.7	28.2	21.1	23.1
3710	46.89	11.44	943	10.0	12.3	14.9	16.7	19.3	23.3	10.3	12.4	14.6	15.9	17.5	19.8	23.6	30.1	37.5	42.5	49.5	60.4	23.3	28.8	34.3	37.7	42.0	48.1	11.1	12.0	12.9	14.1	15.3	13.5	14.5	15.8	17.1	18.5	15.8	17.1	18.7	20.1	21.8	17.3	18.7	20.4	21.9	23.8	19.1	20.7
4100	46.73	12.22	1215	10.6	12.6	14.9	16.3	18.2	21.2	11.4	13.7	16.0	17.4	19.2	21.7	22.3	27.6	34.0	38.4	44.8	55.1	24.6	29.4	34.4	37.3	41.2	46.7	12.8	14.3	16.1	18.2	20.4	15.5	17.3	19.6	22.1	24.8	18.2	20.4	23.2	26.2	29.3	19.9	22.3	25.3	28.6	32.0	22.0	24.7
4450	46.84	12.24	1411	11.5	12.9	14.1	14.7	15.5	16.4	11.1	13.0	14.9	16.0	17.4	19.4	22.8	25.8	28.4	29.9	31.6	33.8	22.6	26.1	29.5	31.5	34.0	37.4	12.1	13.2	14.3	15.7	17.1	14.2	15.5	16.9	18.7	20.3	16.4	17.9	19.5	21.6	23.4	17.6	19.3	21.1	23.3	25.3	19.3	21.1
4740	46.87	12.12	1322	11.7	13.3	14.6	15.3	16.0	17.0	11.2	13.1	14.9	16.0	17.5	19.4	23.9	27.9	31.6	33.8	36.6	40.3	25.2	29.8	34.4	37.1	40.7	45.6	12.4	13.6	15.0	16.6	18.2	14.6	16.1	17.8	19.7	21.5	16.8	18.6	20.6	22.7	24.8	18.0	20.0	22.3	24.5	26.9	19.7	21.9
5450	46.94	12.08	1615	8.9	10.7	12.5	13.6	15.1	17.2	8.5	10.2	11.8	12.8	14.0	15.8	18.6	22.5	26.8	29.5	33.2	38.6	17.9	20.9	23.8	25.5	27.7	30.8	9.8	11.2	12.9	14.7	16.5	11.8	13.5	15.6	17.9	20.2	13.9	15.8	18.4	21.1	23.8	15.1	17.2	20.0	22.9	26.0	16.7	19.1
5690	46.90	11.95	851	10.4	11.3	12.0	12.4	12.8	13.2	10.5	12.5	14.5	15.7	17.2	19.4	23.7	27.9	31.8	34.1	36.8	40.5	22.4	26.5	30.5	32.9	35.9	40.1	11.5	12.6	13.7	15.1	16.6	13.8	15.1	16.4	18.1	20.2	16.0	17.6	19.3	21.4	23.7	17.4	19.1	21.1	23.3	25.8	19.1	21.2
5970	46.80	11.93	829	12.3	15.0	17.8	19.6	21.8	25.2	11.2	13.5	15.8	17.2	19.0	21.4	25.4	31.0	37.0	40.8	45.8	53.3	25.4	31.4	37.6	41.3	46.1	52.8	12.2	13.2	14.1	15.3	16.8	14.8	16.0	17.2	18.7	20.5	17.4	18.8	20.2	22.1	24.2	18.9	20.5	22.1	24.1	26.5	20.9	22.7
6535	46.81	11.75	769	10.9	13.5	16.6	18.7	21.6	26.3	9.6	11.3	12.9	13.9	15.1	16.8	23.5	30.1	38.7	44.9	54.4	70.9	21.6	25.3	29.0	31.2	34.0	37.8	10.4	11.2	11.9	12.8	13.7	12.2	13.1	14.1	15.0	16.2	14.0	15.1	16.2	17.3	18.7	15.0	16.2	17.4	18.7	20.2	16.4	17.7
6560	46.83	11.79	1326	15.0	19.2	24.4	28.0	33.4	42.2	15.7	19.1	22.6	24.7	27.4	31.2	33.2	42.7	54.4	62.4	74.2	93.5	32.6	39.5	46.5	50.8	56.3	64.1	17.0	18.1	19.6	20.9	22.7	20.7	22.2	24.0	25.9	28.1	24.6	26.4	28.6	31.0	33.8	26.9	28.9	31.4	34.1	37.1	29.9	32.2
6860	46.85	11.63	1423	10.0	11.7	13.4	14.4	15.6	17.3	10.0	11.8	13.7	14.8	16.3	18.3	19.6	23.9	28.7	31.8	36.1	42.8	20.1	23.7	27.2	29.2	31.9	35.5	11.0	12.0	13.2	14.4	15.7	13.1	14.5	15.8	17.4	19.0	15.2	16.9	18.6	20.5	22.4	16.5	18.3	20.2	22.3	24.5	18.1	20.2
7560	46.51	11.51	772	13.4	15.0	16.4	17.2	18.0	19.0	13.8	16.4	18.9	20.4	22.3	25.0	30.3	39.5	51.5	60.3	73.7	96.9	33.5	40.8	48.3	52.8	58.6	66.8	14.9	15.9	16.9	18.0	19.3	17.7	18.9	20.0	21.3	22.8	20.4	21.8	23.2	24.6	26.3	22.0	23.5	25.0	26.6	28.4	24.0	25.8
7810	46.41	11.59	1638	13.1	14.8	16.3	17.2	18.3	19.7	14.0	16.4	18.8	20.3	22.1	24.7	34.0	39.9	45.5	48.8	53.0	58.6	34.8	41.5	48.2	52.3	57.5	64.8	15.6	17.2	18.5	20.2	21.2	18.4	20.2	21.8	24.0	25.3	21.2	23.3	25.2	27.8	29.4	22.8	25.1	27.2	30.1	31.9	24.9	27.5
7830	46.43	11.54	1133	14.5	20.3	30.0	38.4	53.3	85.1	15.5	18.3	21.1	22.7	24.8	27.7	30.4	36.0	41.9	45.6	50.6	58.0	32.1	37.6	43.0	46.2	50.3	55.9	16.8	18.2	19.7	21.2	22.9	19.8	21.5	23.3	25.1	27.0	22.9	24.8	26.7	28.8	31.0	24.7	26.7	28.7	31.0	33.3	26.9	29.1
8220	46.64	11.36	976	13.9	16.2	18.3	19.6	21.2	23.3	13.7	15.9	18.0	19.2	20.7	22.7	30.4	36.8	43.7	48.0	53.7	62.2	29.8	35.2	40.5	43.6	47.6	53.1	14.3	15.0	15.7	16.4	17.1	16.6	17.3	18.1	19.0	19.8	18.7	19.6	20.5	21.5	22.4	20.0	21.0	21.9	23.0	23.9	21.6	22.6
8320	46.50	11.31	246	11.4	12.6	13.7	14.3	15.0	15.8	11.6	13.5	15.3	16.4	17.8	19.7	25.7	30.3	35.2	38.3	42.3	48.2	26.4	31.4	36.5	39.5	43.3	48.5	12.2	12.9	13.7	14.5	15.4	14.3	15.1	16.0	17.0	18.0	16.3	17.2	18.3	19.5	20.6	17.5	18.5	19.7	21.0	22.2	18.9	20.0
8690	46.35	11.31	311	13.7	15.7	17.7	19.0	20.5	22.7	13.0	15.4	17.8	19.2	20.9	23.4	30.4	34.8	39.2	41.7	44.9	49.3	28.6	33.8	38.8	41.8	45.5	50.7	13.8	14.5	15.4	16.2	17.2	16.3	17.2	18.2	19.4	20.5	18.8	19.8	21.0	22.3	23.7	20.3	21.4	22.6	24.0	25.5	22.1	23.4
																												14.90452517	16.01861849	17.22921324	18.55007968	19.9682263	17.77279476	19.17057204	20.67233497	22.32360064	24.10657232	20.66457903	22.35515528	24.1565339	26.15769051	28.30766197	22.39147471	24.25857209	26.25070689	28.46006518	30.83072883	24.61536133	26.71534767
[truncated: 38 more columns]
