# Supplementary material for: A 2°C warming can double the frequency of extreme summer downpours in the Alps
Source: NPJ Clim Atmos Sci. 2025 Jun 19;8(1):216. doi: 10.1038/s41612-025-01081-1 (PMC12178906; doi:10.1038/s41612-025-01081-1)
Supplement: Supplementary file 4 — Supplementary table 3 [file 41612_2025_1081_MOESM4_ESM.csv]

Station	Latitude [°N]	Longitude [°E]	Elevation [m]	Sample size [y]	From	To	Timestep [min]	Country	Source
10111	47.52	14.95	1195	20	2003	2022	10	Austria	GeoSphere Austria
10412	47.72	15.78	1479	20	2003	2022	10	Austria	GeoSphere Austria
10415	47.63	15.83	988	15	2003	2017	10	Austria	GeoSphere Austria
10550	47.62	15.83	1289	17	2003	2020	10	Austria	GeoSphere Austria
11104	47.50	9.75	424	20	2003	2022	10	Austria	GeoSphere Austria
11106	47.31	9.67	771	17	2004	2022	10	Austria	GeoSphere Austria
11112	47.43	9.73	410	19	2003	2021	10	Austria	GeoSphere Austria
11115	47.27	9.61	441	20	2003	2022	10	Austria	GeoSphere Austria
11135	47.46	9.85	730	20	2003	2022	10	Austria	GeoSphere Austria
11203	47.31	10.02	845	15	2008	2022	10	Austria	GeoSphere Austria
11301	47.26	10.09	1232	15	2008	2022	10	Austria	GeoSphere Austria
11402	47.26	10.34	1093	15	2008	2022	10	Austria	GeoSphere Austria
11505	47.49	10.72	844	20	2003	2022	10	Austria	GeoSphere Austria
11603	47.40	10.92	989	15	2008	2022	10	Austria	GeoSphere Austria
11803	47.26	11.38	577	13	2010	2022	10	Austria	GeoSphere Austria
11804	47.26	11.36	576	20	2003	2022	10	Austria	GeoSphere Austria
12015	47.40	11.94	942	15	2008	2022	10	Austria	GeoSphere Austria
12215	47.42	12.36	1726	14	2003	2016	10	Austria	GeoSphere Austria
12311	47.33	12.74	1894	18	2003	2022	10	Austria	GeoSphere Austria
12351	47.47	12.62	975	15	2008	2022	10	Austria	GeoSphere Austria
13116	47.27	14.78	863	17	2004	2022	10	Austria	GeoSphere Austria
13120	47.42	14.76	742	20	2003	2022	10	Austria	GeoSphere Austria
14115	47.10	9.74	1041	19	2004	2022	10	Austria	GeoSphere Austria
14305	47.13	10.23	1945	20	2003	2022	10	Austria	GeoSphere Austria
14311	47.13	10.12	1319	15	2008	2022	10	Austria	GeoSphere Austria
14403	47.14	10.56	791	20	2003	2022	10	Austria	GeoSphere Austria
14513	47.24	10.74	770	15	2008	2022	10	Austria	GeoSphere Austria
14603	47.26	10.89	658	15	2008	2022	10	Austria	GeoSphere Austria
14631	47.14	10.93	1035	17	2004	2022	10	Austria	GeoSphere Austria
14812	47.21	11.46	2205	20	2003	2022	10	Austria	GeoSphere Austria
14825	47.09	11.58	1506	9	2005	2022	10	Austria	GeoSphere Austria
15002	47.16	11.85	644	15	2008	2022	10	Austria	GeoSphere Austria
15105	47.23	12.18	999	20	2003	2022	10	Austria	GeoSphere Austria
15321	47.13	12.63	2289	19	2003	2022	10	Austria	GeoSphere Austria
15402	47.22	12.99	950	20	2003	2022	10	Austria	GeoSphere Austria
15430	47.07	12.98	1626	15	2008	2022	10	Austria	GeoSphere Austria
15610	47.25	13.56	1750	19	2003	2022	10	Austria	GeoSphere Austria
15715	47.06	13.61	1645	20	2003	2022	10	Austria	GeoSphere Austria
15901	47.20	14.29	829	15	2008	2022	10	Austria	GeoSphere Austria
15912	47.12	14.19	1263	15	2008	2022	10	Austria	GeoSphere Austria
15920	47.11	14.18	810	20	2003	2022	10	Austria	GeoSphere Austria
16015	47.07	14.42	854	20	2003	2022	10	Austria	GeoSphere Austria
16421	47.20	15.47	1408	20	2003	2022	10	Austria	GeoSphere Austria
17102	46.89	10.50	1351	16	2005	2022	10	Austria	GeoSphere Austria
17301	46.87	11.02	1961	20	2003	2022	10	Austria	GeoSphere Austria
17701	46.92	12.35	1385	15	2008	2022	10	Austria	GeoSphere Austria
17901	46.83	12.81	658	20	2003	2022	10	Austria	GeoSphere Austria
18001	46.96	12.90	1064	16	2005	2022	10	Austria	GeoSphere Austria
18402	46.94	14.04	1412	15	2008	2022	10	Austria	GeoSphere Austria
18502	46.85	14.19	706	15	2008	2022	10	Austria	GeoSphere Austria
18805	46.94	14.92	1015	20	2003	2022	10	Austria	GeoSphere Austria
19505	46.75	12.42	1080	20	2003	2022	10	Austria	GeoSphere Austria
19720	46.68	13.00	706	20	2003	2022	10	Austria	GeoSphere Austria
20002	46.63	13.68	934	15	2008	2022	10	Austria	GeoSphere Austria
20021	46.60	13.67	2039	10	2003	2022	10	Austria	GeoSphere Austria
20101	46.68	13.90	1447	18	2003	2022	10	Austria	GeoSphere Austria
20105	46.73	13.85	858	18	2005	2022	10	Austria	GeoSphere Austria
21101	46.44	14.25	1133	13	2010	2022	10	Austria	GeoSphere Austria
6611	47.82	13.72	1571	21	2003	2023	10	Austria	GeoSphere Austria
7221	47.79	15.30	857	20	2003	2022	10	Austria	GeoSphere Austria
7531	47.82	16.04	793	20	2003	2022	10	Austria	GeoSphere Austria
7610	47.87	15.88	685	20	2003	2022	10	Austria	GeoSphere Austria
9016	47.58	12.16	493	20	2003	2022	10	Austria	GeoSphere Austria
9215	47.60	12.65	1563	19	2003	2022	10	Austria	GeoSphere Austria
T0009	45.97	11.23	750	22	1993	2017	5	Italy	Provincia Autonoma di Trento
T0010	46.01	11.31	507	24	1992	2015	5	Italy	Provincia Autonoma di Trento
T0014	46.12	11.49	883	30	1986	2017	5	Italy	Provincia Autonoma di Trento
T0015	46.08	11.56	831	25	1992	2016	5	Italy	Provincia Autonoma di Trento
T0018	46.07	11.62	778	25	1986	2010	5	Italy	Provincia Autonoma di Trento
T0021	46.26	11.80	1455	16	1991	2007	5	Italy	Provincia Autonoma di Trento
T0024	46.20	11.92	1329	29	1991	2019	5	Italy	Provincia Autonoma di Trento
T0030	46.15	11.73	765	25	1992	2016	5	Italy	Provincia Autonoma di Trento
T0032	45.94	11.25	1149	28	1992	2019	5	Italy	Provincia Autonoma di Trento
T0063	46.34	10.61	1785	25	1993	2018	5	Italy	Provincia Autonoma di Trento
T0064	46.36	10.68	1533	23	1985	2007	5	Italy	Provincia Autonoma di Trento
T0065	46.42	10.70	2639	27	1991	2018	5	Italy	Provincia Autonoma di Trento
T0068	46.37	10.69	1226	18	1992	2009	5	Italy	Provincia Autonoma di Trento
T0071	46.31	10.80	934	29	1991	2019	5	Italy	Provincia Autonoma di Trento
T0074	46.35	10.92	715	26	1994	2019	5	Italy	Provincia Autonoma di Trento
T0082	46.42	11.19	1335	29	1991	2019	5	Italy	Provincia Autonoma di Trento
T0088	46.32	11.10	840	26	1994	2019	5	Italy	Provincia Autonoma di Trento
T0090	46.21	11.09	222	17	1989	2005	5	Italy	Provincia Autonoma di Trento
T0092	46.46	11.86	2081	24	1992	2019	5	Italy	Provincia Autonoma di Trento
T0094	46.40	11.61	1752	22	1991	2018	5	Italy	Provincia Autonoma di Trento
T0096	46.38	11.66	1215	29	1991	2019	5	Italy	Provincia Autonoma di Trento
T0099	46.14	11.04	2081	26	1991	2018	5	Italy	Provincia Autonoma di Trento
T0101	46.16	11.08	202	18	2001	2018	5	Italy	Provincia Autonoma di Trento
T0102	46.31	11.60	1017	20	1985	2005	5	Italy	Provincia Autonoma di Trento
T0103	46.30	11.79	1990	28	1992	2019	5	Italy	Provincia Autonoma di Trento
T0104	46.34	11.80	2006	28	1992	2019	5	Italy	Provincia Autonoma di Trento
T0109	46.25	11.41	1035	21	1998	2018	5	Italy	Provincia Autonoma di Trento
T0115	46.21	11.29	694	26	1994	2019	5	Italy	Provincia Autonoma di Trento
T0118	46.17	11.22	622	26	1994	2019	5	Italy	Provincia Autonoma di Trento
T0129	46.07	11.14	282	16	2003	2018	5	Italy	Provincia Autonoma di Trento
T0135	46.10	11.10	193	19	2000	2018	5	Italy	Provincia Autonoma di Trento
T0139	46.11	11.30	868	33	1986	2018	5	Italy	Provincia Autonoma di Trento
T0146	45.97	11.09	197	25	1991	2016	5	Italy	Provincia Autonoma di Trento
T0147	45.90	11.04	217	28	1992	2019	5	Italy	Provincia Autonoma di Trento
T0148	45.88	11.15	827	24	1991	2017	5	Italy	Provincia Autonoma di Trento
T0149	45.77	11.14	891	18	1992	2009	5	Italy	Provincia Autonoma di Trento
T0151	45.86	10.93	235	26	1992	2017	5	Italy	Provincia Autonoma di Trento
T0153	45.74	11.07	667	28	1992	2019	5	Italy	Provincia Autonoma di Trento
T0166	46.17	10.73	993	18	1992	2009	5	Italy	Provincia Autonoma di Trento
T0167	46.25	10.81	2071	27	1991	2018	5	Italy	Provincia Autonoma di Trento
T0169	46.22	10.89	2274	28	1991	2018	5	Italy	Provincia Autonoma di Trento
T0175	46.16	10.76	761	22	1991	2016	5	Italy	Provincia Autonoma di Trento
T0177	46.03	10.64	1152	24	1992	2016	5	Italy	Provincia Autonoma di Trento
T0178	46.02	10.71	858	18	1992	2009	5	Italy	Provincia Autonoma di Trento
T0179	46.04	10.73	541	33	1986	2018	5	Italy	Provincia Autonoma di Trento
T0182	46.06	10.75	940	27	1991	2017	5	Italy	Provincia Autonoma di Trento
T0186	46.11	10.94	832	18	1992	2009	5	Italy	Provincia Autonoma di Trento
T0189	46.07	10.98	262	28	1992	2019	5	Italy	Provincia Autonoma di Trento
T0190	45.99	10.95	277	17	1992	2009	5	Italy	Provincia Autonoma di Trento
T0193	45.87	10.88	113	28	1992	2019	5	Italy	Provincia Autonoma di Trento
T0200	45.92	10.83	395	19	2000	2018	5	Italy	Provincia Autonoma di Trento
T0203	45.86	10.65	776	25	1992	2016	5	Italy	Provincia Autonoma di Trento
T0210	45.92	11.16	1121	27	1993	2019	5	Italy	Provincia Autonoma di Trento
T0212	46.22	11.05	568	28	1991	2019	5	Italy	Provincia Autonoma di Trento
T0236	46.39	11.12	951	34	1986	2019	5	Italy	Provincia Autonoma di Trento
T0354	45.84	10.68	1573	28	1988	2018	5	Italy	Provincia Autonoma di Trento
T0355	46.12	11.66	1613	29	1988	2018	5	Italy	Provincia Autonoma di Trento
T0360	46.26	10.60	1847	29	1988	2018	5	Italy	Provincia Autonoma di Trento
T0367	46.28	11.45	961	19	2000	2018	5	Italy	Provincia Autonoma di Trento
T0368	46.01	11.05	1465	17	2000	2018	5	Italy	Provincia Autonoma di Trento
T0369	45.92	11.21	1363	20	1999	2018	5	Italy	Provincia Autonoma di Trento
3	46.50	11.88	1606	23	1984	2006	5	Italy	Agenzia Regionale per la Prevenzione e Protezione Ambientale del Veneto
9	46.44	11.99	1024	23	1985	2007	5	Italy	Agenzia Regionale per la Prevenzione e Protezione Ambientale del Veneto
11	46.43	11.90	1475	23	1986	2008	5	Italy	Agenzia Regionale per la Prevenzione e Protezione Ambientale del Veneto
15	46.31	11.88	1343	23	1985	2007	5	Italy	Agenzia Regionale per la Prevenzione e Protezione Ambientale del Veneto
19	46.28	12.03	591	23	1988	2010	5	Italy	Agenzia Regionale per la Prevenzione e Protezione Ambientale del Veneto
21	46.23	11.96	1223	24	1985	2008	5	Italy	Agenzia Regionale per la Prevenzione e Protezione Ambientale del Veneto
22	46.05	12.15	543	23	1989	2011	5	Italy	Agenzia Regionale per la Prevenzione e Protezione Ambientale del Veneto
25	46.14	12.08	409	24	1985	2008	5	Italy	Agenzia Regionale per la Prevenzione e Protezione Ambientale del Veneto
37	46.52	12.01	2077	23	1987	2009	5	Italy	Agenzia Regionale per la Prevenzione e Protezione Ambientale del Veneto
47	46.53	12.18	2199	23	1992	2014	5	Italy	Agenzia Regionale per la Prevenzione e Protezione Ambientale del Veneto
48	46.59	12.11	1349	23	1990	2012	5	Italy	Agenzia Regionale per la Prevenzione e Protezione Ambientale del Veneto
50	46.44	12.21	948	23	1986	2008	5	Italy	Agenzia Regionale per la Prevenzione e Protezione Ambientale del Veneto
53	46.56	12.43	876	22	1997	2018	5	Italy	Agenzia Regionale per la Prevenzione e Protezione Ambientale del Veneto
55	46.38	12.09	1669	23	1993	2015	5	Italy	Agenzia Regionale per la Prevenzione e Protezione Ambientale del Veneto
56	46.35	12.18	860	23	1986	2008	5	Italy	Agenzia Regionale per la Prevenzione e Protezione Ambientale del Veneto
58	46.56	12.55	918	23	1988	2010	5	Italy	Agenzia Regionale per la Prevenzione e Protezione Ambientale del Veneto
59	46.46	12.41	778	23	1989	2011	5	Italy	Agenzia Regionale per la Prevenzione e Protezione Ambientale del Veneto
61	46.60	12.63	1249	22	1997	2018	5	Italy	Agenzia Regionale per la Prevenzione e Protezione Ambientale del Veneto
67	46.03	11.83	1403	24	1987	2010	5	Italy	Agenzia Regionale per la Prevenzione e Protezione Ambientale del Veneto
68	45.82	11.31	447	21	1986	2008	5	Italy	Agenzia Regionale per la Prevenzione e Protezione Ambientale del Veneto
71	45.55	11.22	312	22	1993	2014	5	Italy	Agenzia Regionale per la Prevenzione e Protezione Ambientale del Veneto
72	45.84	11.37	320	24	1986	2009	5	Italy	Agenzia Regionale per la Prevenzione e Protezione Ambientale del Veneto
73	45.81	11.23	726	24	1986	2009	5	Italy	Agenzia Regionale per la Prevenzione e Protezione Ambientale del Veneto
76	45.70	11.18	675	24	1987	2010	5	Italy	Agenzia Regionale per la Prevenzione e Protezione Ambientale del Veneto
77	45.68	11.23	1039	24	1987	2010	5	Italy	Agenzia Regionale per la Prevenzione e Protezione Ambientale del Veneto
79	45.63	11.31	230	23	1987	2010	5	Italy	Agenzia Regionale per la Prevenzione e Protezione Ambientale del Veneto
80	46.48	11.82	2147	23	1986	2008	5	Italy	Agenzia Regionale per la Prevenzione e Protezione Ambientale del Veneto
81	45.75	11.41	490	22	1986	2012	5	Italy	Agenzia Regionale per la Prevenzione e Protezione Ambientale del Veneto
82	45.81	11.74	612	24	1986	2011	5	Italy	Agenzia Regionale per la Prevenzione e Protezione Ambientale del Veneto
87	45.61	11.18	916	23	1987	2009	5	Italy	Agenzia Regionale per la Prevenzione e Protezione Ambientale del Veneto
88	45.63	11.21	400	23	1987	2011	5	Italy	Agenzia Regionale per la Prevenzione e Protezione Ambientale del Veneto
91	46.65	12.42	1637	24	1988	2011	5	Italy	Agenzia Regionale per la Prevenzione e Protezione Ambientale del Veneto
92	46.12	12.44	1176	24	1987	2010	5	Italy	Agenzia Regionale per la Prevenzione e Protezione Ambientale del Veneto
93	46.15	12.36	534	23	1987	2009	5	Italy	Agenzia Regionale per la Prevenzione e Protezione Ambientale del Veneto
132	46.44	12.07	1418	20	2002	2021	5	Italy	Agenzia Regionale per la Prevenzione e Protezione Ambientale del Veneto
135	45.72	11.18	1104	23	1992	2014	5	Italy	Agenzia Regionale per la Prevenzione e Protezione Ambientale del Veneto
137	45.76	11.21	601	22	1992	2014	5	Italy	Agenzia Regionale per la Prevenzione e Protezione Ambientale del Veneto
139	45.78	11.59	701	23	1992	2014	5	Italy	Agenzia Regionale per la Prevenzione e Protezione Ambientale del Veneto
140	45.62	11.26	792	22	1992	2014	5	Italy	Agenzia Regionale per la Prevenzione e Protezione Ambientale del Veneto
190	45.80	11.34	374	22	1992	2013	5	Italy	Agenzia Regionale per la Prevenzione e Protezione Ambientale del Veneto
191	45.83	11.26	599	22	1992	2013	5	Italy	Agenzia Regionale per la Prevenzione e Protezione Ambientale del Veneto
192	45.78	11.24	1031	22	1992	2014	5	Italy	Agenzia Regionale per la Prevenzione e Protezione Ambientale del Veneto
199	46.26	12.30	466	23	1992	2014	5	Italy	Agenzia Regionale per la Prevenzione e Protezione Ambientale del Veneto
200	46.05	11.75	616	23	1992	2014	5	Italy	Agenzia Regionale per la Prevenzione e Protezione Ambientale del Veneto
203	46.34	11.80	2005	22	1993	2014	5	Italy	Agenzia Regionale per la Prevenzione e Protezione Ambientale del Veneto
216	46.08	12.41	1017	23	1993	2015	5	Italy	Agenzia Regionale per la Prevenzione e Protezione Ambientale del Veneto
217	46.02	11.89	269	22	1999	2020	5	Italy	Agenzia Regionale per la Prevenzione e Protezione Ambientale del Veneto
218	45.88	11.51	1019	22	1997	2018	5	Italy	Agenzia Regionale per la Prevenzione e Protezione Ambientale del Veneto
223	46.36	11.87	1153	21	2001	2021	5	Italy	Agenzia Regionale per la Prevenzione e Protezione Ambientale del Veneto
224	46.42	12.33	774	22	1997	2018	5	Italy	Agenzia Regionale per la Prevenzione e Protezione Ambientale del Veneto
235	46.28	12.24	581	22	2000	2021	5	Italy	Agenzia Regionale per la Prevenzione e Protezione Ambientale del Veneto
236	46.18	12.40	815	22	1993	2014	5	Italy	Agenzia Regionale per la Prevenzione e Protezione Ambientale del Veneto
237	46.54	12.13	1255	22	1993	2014	5	Italy	Agenzia Regionale per la Prevenzione e Protezione Ambientale del Veneto
238	46.58	12.25	1734	22	1994	2015	5	Italy	Agenzia Regionale per la Prevenzione e Protezione Ambientale del Veneto
239	46.30	11.93	851	21	2001	2021	5	Italy	Agenzia Regionale per la Prevenzione e Protezione Ambientale del Veneto
246	46.58	12.58	1192	22	1993	2014	5	Italy	Agenzia Regionale per la Prevenzione e Protezione Ambientale del Veneto
247	46.59	12.52	1285	22	1993	2014	5	Italy	Agenzia Regionale per la Prevenzione e Protezione Ambientale del Veneto
248	45.95	11.61	1313	22	1999	2020	5	Italy	Agenzia Regionale per la Prevenzione e Protezione Ambientale del Veneto
251	45.62	11.04	1033	22	2000	2021	5	Italy	Agenzia Regionale per la Prevenzione e Protezione Ambientale del Veneto
346	46.13	12.32	397	22	1993	2015	5	Italy	Agenzia Regionale per la Prevenzione e Protezione Ambientale del Veneto
348	46.19	12.41	1133	23	1993	2015	5	Italy	Agenzia Regionale per la Prevenzione e Protezione Ambientale del Veneto
Aadorf_Tanikon	47.48	8.90	539	42	1981	2022	10	Switzerland	MeteoSwiss
Acquarossa_Comprovasco	46.46	8.94	572	35	1988	2022	10	Switzerland	MeteoSwiss
Adelboden	46.49	7.56	1290	39	1984	2022	10	Switzerland	MeteoSwiss
Aigle	46.33	6.92	381	42	1981	2022	10	Switzerland	MeteoSwiss
Altdorf	46.89	8.62	439	42	1981	2022	10	Switzerland	MeteoSwiss
Basel_Binningen	47.54	7.58	314	42	1981	2022	10	Switzerland	MeteoSwiss
Bern_Zollikofen	46.99	7.46	548	42	1981	2022	10	Switzerland	MeteoSwiss
Buchs_Aarau	47.38	8.08	389	38	1985	2022	10	Switzerland	MeteoSwiss
Bullet_La_Fretaz	46.84	6.58	1186	42	1981	2022	10	Switzerland	MeteoSwiss
Chasseral	47.13	7.05	1531	42	1981	2022	10	Switzerland	MeteoSwiss
Chur	46.87	9.53	567	42	1981	2022	10	Switzerland	MeteoSwiss
Cimetta	46.20	8.79	1558	40	1982	2022	10	Switzerland	MeteoSwiss
Col_du_Grand_St-Bernard	45.87	7.17	2504	39	1982	2022	10	Switzerland	MeteoSwiss
Davos	46.81	9.84	1569	42	1981	2022	10	Switzerland	MeteoSwiss
Disentis	46.71	8.85	1141	42	1981	2022	10	Switzerland	MeteoSwiss
Engelberg	46.82	8.41	1025	40	1983	2022	10	Switzerland	MeteoSwiss
Evolene_Villa	46.11	7.51	1841	36	1987	2022	10	Switzerland	MeteoSwiss
Fahy	47.42	6.94	596	41	1982	2022	10	Switzerland	MeteoSwiss
Genève_Cointrin	46.25	6.13	410	42	1981	2022	10	Switzerland	MeteoSwiss
Glarus	47.03	9.07	527	42	1981	2022	10	Switzerland	MeteoSwiss
Grimsel_Hospiz	46.57	8.33	1913	33	1990	2022	10	Switzerland	MeteoSwiss
Gutsch_Andermatt	46.65	8.62	2241	41	1981	2022	10	Switzerland	MeteoSwiss
Guttingen	47.60	9.28	452	42	1981	2022	10	Switzerland	MeteoSwiss
Interlaken	46.67	7.87	578	42	1981	2022	10	Switzerland	MeteoSwiss
La_Chaux-de-Fonds	47.08	6.79	1017	42	1981	2022	10	Switzerland	MeteoSwiss
La_Dole	46.42	6.10	1583	42	1981	2022	10	Switzerland	MeteoSwiss
Le_Moleson	46.55	7.02	1798	40	1983	2022	10	Switzerland	MeteoSwiss
Locarno_Monti	46.17	8.79	334	42	1981	2022	10	Switzerland	MeteoSwiss
Lugano	46.00	8.96	271	42	1981	2022	10	Switzerland	MeteoSwiss
Luzern	47.04	8.30	453	42	1981	2022	10	Switzerland	MeteoSwiss
Magadino_Cadenazzo	46.16	8.93	204	42	1981	2022	10	Switzerland	MeteoSwiss
Montana	46.30	7.46	1425	41	1982	2022	10	Switzerland	MeteoSwiss
Napf	47.00	7.94	1356	42	1981	2022	10	Switzerland	MeteoSwiss
Neuchatel	47.00	6.95	443	42	1981	2022	10	Switzerland	MeteoSwiss
Nyon_Changins	46.40	6.23	447	42	1981	2022	10	Switzerland	MeteoSwiss
Payerne	46.81	6.94	488	42	1981	2022	10	Switzerland	MeteoSwiss
Pilatus	46.98	8.25	2002	41	1981	2022	10	Switzerland	MeteoSwiss
Piotta	46.51	8.69	990	42	1981	2022	10	Switzerland	MeteoSwiss
Piz_Corvatsch	46.42	9.82	3223	42	1981	2022	10	Switzerland	MeteoSwiss
Plaffeien	46.75	7.27	1024	33	1990	2022	10	Switzerland	MeteoSwiss
Poschiavo_Robbia	46.35	10.06	1095	42	1981	2022	10	Switzerland	MeteoSwiss
Pully	46.51	6.67	426	42	1981	2022	10	Switzerland	MeteoSwiss
Robiei	46.44	8.51	1878	32	1991	2022	10	Switzerland	MeteoSwiss
Runenberg	47.43	7.88	597	40	1983	2022	10	Switzerland	MeteoSwiss
S_Bernardino	46.46	9.18	1641	41	1982	2022	10	Switzerland	MeteoSwiss
Samedan	46.53	9.88	1710	42	1981	2022	10	Switzerland	MeteoSwiss
Santis	47.25	9.34	2348	42	1981	2022	10	Switzerland	MeteoSwiss
Schaffhausen	47.69	8.62	425	41	1982	2022	10	Switzerland	MeteoSwiss
Scuol	46.79	10.28	1271	42	1981	2022	10	Switzerland	MeteoSwiss
Sion	46.22	7.33	482	42	1981	2022	10	Switzerland	MeteoSwiss
St_Gallen	47.43	9.40	781	41	1982	2022	10	Switzerland	MeteoSwiss
Stabio	45.84	8.93	351	41	1982	2022	10	Switzerland	MeteoSwiss
Ulrichen	46.50	8.31	1356	41	1982	2022	10	Switzerland	MeteoSwiss
Visp	46.30	7.84	640	42	1981	2022	10	Switzerland	MeteoSwiss
Wadenswil	47.22	8.68	498	42	1981	2022	10	Switzerland	MeteoSwiss
Weissfluhjoch	46.83	9.81	2628	41	1981	2022	10	Switzerland	MeteoSwiss
Wynau	47.26	7.79	427	42	1981	2022	10	Switzerland	MeteoSwiss
Zermatt	46.03	7.75	1610	41	1982	2022	10	Switzerland	MeteoSwiss
Zurich_Affoltern	47.43	8.52	438	42	1981	2022	10	Switzerland	MeteoSwiss
Zurich_Fluntern	47.38	8.57	552	42	1981	2022	10	Switzerland	MeteoSwiss
Zurich_Kloten	47.48	8.54	422	42	1981	2022	10	Switzerland	MeteoSwiss
84107002	44.04	5.49	835	18	2005	2022	6	France	Météo-France
84031001	44.08	5.06	99	18	2005	2022	6	France	Météo-France
83083001	43.47	6.13	142	18	2005	2022	6	France	Météo-France
83061001	43.42	6.74	6	18	2005	2022	6	France	Météo-France
74182001	45.93	6.09	456	18	2005	2022	6	France	Météo-France
74056001	45.93	6.88	1042	18	2005	2022	6	France	Météo-France
73329001	45.64	5.88	232	18	2005	2022	6	France	Météo-France
73054001	45.61	6.76	849	18	2005	2022	6	France	Météo-France
38548001	45.08	5.56	1020	18	2005	2022	6	France	Météo-France
38384001	45.36	5.31	370	18	2005	2022	6	France	Météo-France
26361001	44.51	5.58	812	18	2005	2022	6	France	Météo-France
26340001	44.20	5.54	813	18	2005	2022	6	France	Météo-France
26307001	45.01	5.29	309	18	2005	2022	6	France	Météo-France
26258001	44.62	4.98	213	18	2005	2022	6	France	Météo-France
26168001	44.67	5.71	1060	18	2005	2022	6	France	Météo-France
26142001	44.67	5.62	1022	18	2005	2022	6	France	Météo-France
26056001	44.58	5.14	450	18	2005	2022	6	France	Météo-France
26047001	44.54	5.45	1040	18	2005	2022	6	France	Météo-France
26035001	44.78	5.14	364	18	2005	2022	6	France	Météo-France
13001009	43.53	5.42	174	18	2005	2022	6	France	Météo-France
6088001	43.65	7.21	1	18	2005	2022	6	France	Météo-France
5170001	44.45	6.03	594	18	2005	2022	6	France	Météo-France
5126001	44.39	5.46	621	18	2005	2022	6	France	Météo-France
5046001	44.57	6.51	836	16	2007	2022	6	France	Météo-France
4019001	44.39	6.67	1160	18	2005	2022	6	France	Météo-France
3679	47.62	12.17	526	16	2007	2022	10	Germany	Deutscher Wetterdienst
3730	47.40	10.28	808	19	1995	2013	10	Germany	Deutscher Wetterdienst
3857	47.64	10.39	900	18	2005	2022	10	Germany	Deutscher Wetterdienst
5941	47.68	12.47	685	16	2007	2022	10	Germany	Deutscher Wetterdienst
7105	47.84	12.65	715	17	2006	2022	10	Germany	Deutscher Wetterdienst
7424	47.77	12.91	455	16	2007	2022	10	Germany	Deutscher Wetterdienst
220	46.78	10.53	1497	31	1981	2014	10	Germany	Deutscher Wetterdienst
310	46.64	10.46	1227	30	1989	2018	10	Germany	Deutscher Wetterdienst
970	46.62	10.78	697	31	1982	2015	10	Germany	Deutscher Wetterdienst
2320	46.69	11.14	335	32	1981	2014	5	Italy	Provincia Autonoma di Bolzano
3450	46.91	11.31	1350	29	1992	2020	5	Italy	Provincia Autonoma di Bolzano
3710	46.89	11.44	943	21	1983	2009	5	Italy	Provincia Autonoma di Bolzano
4100	46.73	12.22	1215	33	1987	2020	5	Italy	Provincia Autonoma di Bolzano
4450	46.84	12.24	1411	28	1983	2018	5	Italy	Provincia Autonoma di Bolzano
4740	46.87	12.12	1322	31	1988	2020	5	Italy	Provincia Autonoma di Bolzano
5450	46.94	12.08	1615	23	1996	2019	5	Italy	Provincia Autonoma di Bolzano
5690	46.90	11.95	851	28	1992	2019	5	Italy	Provincia Autonoma di Bolzano
5970	46.80	11.93	829	21	1986	2008	5	Italy	Provincia Autonoma di Bolzano
6535	46.81	11.75	769	26	1989	2016	5	Italy	Provincia Autonoma di Bolzano
6560	46.83	11.79	1326	18	2003	2020	5	Italy	Provincia Autonoma di Bolzano
6860	46.85	11.63	1423	24	1996	2020	5	Italy	Provincia Autonoma di Bolzano
7560	46.51	11.51	772	31	1988	2018	5	Italy	Provincia Autonoma di Bolzano
7810	46.41	11.59	1638	29	1987	2019	5	Italy	Provincia Autonoma di Bolzano
7830	46.43	11.54	1133	21	2000	2020	5	Italy	Provincia Autonoma di Bolzano
8220	46.64	11.36	976	26	1995	2020	5	Italy	Provincia Autonoma di Bolzano
8320	46.50	11.31	246	35	1981	2018	5	Italy	Provincia Autonoma di Bolzano
8690	46.35	11.31	311	33	1983	2016	5	Italy	Provincia Autonoma di Bolzano
