# Supplementary material for: A 2°C warming can double the frequency of extreme summer downpours in the Alps
Source: NPJ Clim Atmos Sci. 2025 Jun 19;8(1):216. doi: 10.1038/s41612-025-01081-1 (PMC12178906; doi:10.1038/s41612-025-01081-1)
Supplement: Supplementary file 5 — Supplementary table 4 [file 41612_2025_1081_MOESM5_ESM.csv]

#	GCM	init	RCM	Resolution
1	ICHEC-EC-EARTH	r3i1p1	DMI-HIRHAM5	EUR-11
2	ICHEC-EC-EARTH	r12i1p1	CLMcom-CCLM4-8-17	EUR-11
3	ICHEC-EC-EARTH	r12i1p1	SMHI-RCA4	EUR-11
4	ICHEC-EC-EARTH	r1i1p1	KNMI-RACMO22E	EUR-11
5	MOHC-HadGEM2-ES	r1i1p1	CLMcom-CCLM4-8-17	EUR-11
6	MOHC-HadGEM2-ES	r1i1p1	SMHI-RCA4	EUR-11
7	MOHC-HadGEM2-ES	r1i1p1	KNMI-RACMO22E	EUR-11
8	MPI-M-MPI-ESM-LR	r1i1p1	CLMcom-CCLM4-8-17	EUR-11
9	MPI-M-MPI-ESM-LR	r1i1p1	MPI-CSC-REM2009	EUR-11
10	MPI-M-MPI-ESM-LR	r1i1p1	SMHI-RCA4	EUR-11
11	IPSL-IPSL-CM5A-MR	r1i1p1	SMHI-RCA4	EUR-11
12	IPSL-IPSL-CM5A-MR	r1i1p1	IPSL-INERIS-WRF331F	EUR-11
13	NCC-NorESM1-M	r1i1p1	DMI-HIRHAM5	EUR-11
14	CNRM-CERFACS-CNRM-CM5	r1i1p1	CLMcom-CCLM4-8-17	EUR-11
15	CNRM-CERFACS-CNRM-CM5	r1i1p1	CNRM-ALADIN53	EUR-11
16	CNRM-CERFACS-CNRM-CM5	r1i1p1	RMIB-UGent-ALARO-0	EUR-11
17	CNRM-CERFACS-CNRM-CM5	r1i1p1	SMHI-RCA4	EUR-11
